# Supplementary material for: Integrative analysis of chromatin accessibility and transcriptome landscapes in the induction of peritoneal fibrosis by high glucose
Source: J Transl Med. 2024 Mar 5;22:243. doi: 10.1186/s12967-024-05037-6 (PMC10916192; doi:10.1186/s12967-024-05037-6)
Supplement: Supplementary file 5 — Additional file 5: Supplementary table 1. [file 12967_2024_5037_MOESM5_ESM.csv]

	baseMean	log2FoldChange	lfcSE	stat	pvalue	padj	ensemble	symbol
ENSG00000261796|ISY1-RAB43	273.231912806135	-24.8464460487571	4.78494087255472	-5.19263387166817	2.07339679902927e-07	3.77943105902292e-06	ENSG00000261796	ISY1-RAB43
ENSG00000274049|INO80B-WBP1	220.906860816736	-24.5529754017128	4.78498703784086	-5.13125222859367	2.87820914156296e-07	5.09702256293412e-06	ENSG00000274049	INO80B-WBP1
ENSG00000256349|CTD-3074O7.11	130.051454418151	-23.8344754298279	4.78515545092724	-4.98091977873141	6.32827709117991e-07	1.03818689532182e-05	ENSG00000256349	CTD-3074O7.11
ENSG00000248871|TNFSF12-TNFSF13	79.6958132351414	-9.74505727016769	2.41314975785215	-4.03831433936424	5.38366791039382e-05	0.000546057745197087	ENSG00000248871	TNFSF12-TNFSF13
ENSG00000211829|TRDC	51.6635067192456	-9.11977226918684	1.62710835850872	-5.60489547084946	2.08380683526213e-08	4.58278130385947e-07	ENSG00000211829	TRDC
ENSG00000185615|PDIA2	43.5349232685084	-8.87285443210731	1.65900968320325	-5.34828369113277	8.8792212194437e-08	1.74579149514601e-06	ENSG00000185615	PDIA2
ENSG00000261915|RP11-542C16.2	210.771536587611	-8.70175078490856	2.90673548839861	-2.99365071904171	0.00275661318878084	0.0154440160240415	ENSG00000261915	RP11-542C16.2
ENSG00000235718|MFRP	34.1388743343674	-8.52190779199343	3.28570209032858	-2.59363373723916	0.00949675961851269	0.0421662725852666	ENSG00000235718	MFRP
ENSG00000118194|TNNT2	28.6603397672187	-8.26965747922299	1.75760411946613	-4.70507401958918	2.53773863262851e-06	3.63851760149078e-05	ENSG00000118194	TNNT2
ENSG00000262188|RP11-353N14.4	24.5009891378352	-8.04343054152776	1.8053606795055	-4.45530393612589	8.3774426147008e-06	0.000106354685380009	ENSG00000262188	RP11-353N14.4
ENSG00000104938|CLEC4M	23.6771990225249	-7.9942726134889	1.8245638559593	-4.38147044696649	1.17881034988702e-05	0.000142873304998951	ENSG00000104938	CLEC4M
ENSG00000283071|RP11-736N17.11	23.0550062752311	-7.9556185231151	1.8283634367252	-4.35122381213469	1.3537977394681e-05	0.000162201891660021	ENSG00000283071	RP11-736N17.11
ENSG00000197813|CTC-301O7.4	19.6100071899489	-7.72215532782107	1.88533619059825	-4.09590361991126	4.20524867737568e-05	0.000438321434410287	ENSG00000197813	CTC-301O7.4
ENSG00000249773|RP11-15K19.2	19.010854141857	-7.67710065207026	1.9816059231128	-3.87418132057796	0.000106983738318624	0.000987978288350709	ENSG00000249773	RP11-15K19.2
ENSG00000143365|RORC	18.9186953450495	-7.67026570638371	1.91106178178429	-4.01361472428289	5.97959189471451e-05	0.000596248512986617	ENSG00000143365	RORC
ENSG00000170624|SGCD	18.4117413833794	-7.63111824449233	1.91654105571129	-3.98171394333119	6.84200954930221e-05	0.00067033044153385	ENSG00000170624	SGCD
ENSG00000142512|SIGLEC10	16.9311989719724	-7.51019686974648	1.94938013094539	-3.85260768309169	0.000116866554471436	0.00106894561394072	ENSG00000142512	SIGLEC10
ENSG00000139329|LUM	16.0498096086574	-7.43348765826761	2.01483053983495	-3.68938603584822	0.000224795898806897	0.00185880835950893	ENSG00000139329	LUM
ENSG00000257390|RP11-762I7.5	685.494072211467	-7.39350735830139	2.51174312273376	-2.94357623253065	0.00324443908542143	0.0177491264497109	ENSG00000257390	RP11-762I7.5
ENSG00000171360|KRT38	15.4276168613635	-7.37612745943989	1.98632216305166	-3.71345977840154	0.000204444970166119	0.00172399270296972	ENSG00000171360	KRT38
ENSG00000271201|AB019440.50	14.7247851668631	-7.30875098915534	2.01427435264794	-3.62847840441762	0.000285096593069205	0.00228355223780083	ENSG00000271201	AB019440.50
ENSG00000091704|CPA1	14.482828035629	-7.28483601148141	2.02352423071571	-3.60007352563543	0.000318127211266268	0.00250967022221167	ENSG00000091704	CPA1
ENSG00000251002|AE000661.37	14.4367486372252	-7.2803967529235	2.01833950268111	-3.60712196498776	0.000309612149174844	0.00245427907636737	ENSG00000251002	AE000661.37
ENSG00000260537|RP11-529K1.3	75.3575953362438	-7.2056133204023	1.22208025769081	-5.89618666618319	3.71998131161699e-09	9.34218887472023e-08	ENSG00000260537	RP11-529K1.3
ENSG00000183378|OVCH2	13.4401204882865	-7.1772623082341	2.05726149478946	-3.48874575566225	0.000485292492353107	0.0036093334930782	ENSG00000183378	OVCH2
ENSG00000182132|KCNIP1	12.9965256994216	-7.12866786330043	2.07459399730375	-3.43617492028089	0.000589989916621374	0.00425672652340037	ENSG00000182132	KCNIP1
ENSG00000281849|RP13-465B17.4	12.9792459250202	-7.12681490884064	2.07288922690364	-3.43810697472062	0.000585796228464648	0.00423762781119521	ENSG00000281849	RP13-465B17.4
ENSG00000172460|PRSS30P	12.2591344561183	-7.04440520942352	2.10598993254162	-3.34493774190172	0.000823010424460998	0.00562965560639334	ENSG00000172460	PRSS30P
ENSG00000270800|RPS10-NUDT3	12.1381357456941	-7.02981513340552	2.49458592622936	-2.81802885981615	0.00483194665118625	0.0244778905007462	ENSG00000270800	RPS10-NUDT3
ENSG00000143627|PKLR	11.9768578512809	-7.01095206786526	2.11906223526865	-3.30851635746151	0.000937917056797763	0.00630503915095726	ENSG00000143627	PKLR
ENSG00000229867|STEAP3-AS1	11.7694602688496	-6.98559273745899	2.12916434186802	-3.28090819486963	0.00103473417937624	0.00685373598110307	ENSG00000229867	STEAP3-AS1
ENSG00000172367|PDZD3	11.2855460063814	-6.92499174793046	2.15561134413625	-3.21254189293817	0.00131565959233962	0.00833988240897785	ENSG00000172367	PDZD3
ENSG00000153002|CPB1	315.01386803566	-6.91767180172909	2.0512951175124	-3.372343522232	0.000745314242090242	0.00516577548208615	ENSG00000153002	CPB1
ENSG00000267952|CTD-2207O23.12	274.634145210443	-6.87881024539341	2.15632913921884	-3.19005578521531	0.00142245333225668	0.00891610802594895	ENSG00000267952	CTD-2207O23.12
ENSG00000278246|AC004556.2	27.1953680236897	-6.74155573148354	1.75209205891151	-3.84771775957464	0.000119223291085106	0.0010879066196437	ENSG00000278246	AC004556.2
ENSG00000189292|FAM150B	9.79348374537352	-6.72050934094858	2.23954641442768	-3.00083503411829	0.00269240383786415	0.0151432904367303	ENSG00000189292	FAM150B
ENSG00000269403|CTD-2616J11.11	9.75316427177023	-6.7147605393365	2.2563273538658	-2.97596912426381	0.00292064265315421	0.0162561005548414	ENSG00000269403	CTD-2616J11.11
ENSG00000227536|SOCS5P4	9.0906520508731	-6.61289687709275	2.30076575297548	-2.87421562518504	0.00405032335340456	0.0212337371061346	ENSG00000227536	SOCS5P4
ENSG00000205678|TECRL	9.05609250207027	-6.6075905237391	2.29223561202264	-2.88259657475117	0.0039441221297443	0.0207621477054091	ENSG00000205678	TECRL
ENSG00000279236|RP11-120K19.3	8.87173461884089	-6.57759178164381	2.34739564315122	-2.80208059550364	0.00507741873459268	0.0255135300503648	ENSG00000279236	RP11-120K19.3
ENSG00000260646|LA16c-385E7.1	8.77381589723287	-6.56211482557309	2.33134437076162	-2.81473423998245	0.00488175862179176	0.0246975973907406	ENSG00000260646	LA16c-385E7.1
ENSG00000262484|CCER2	8.7680559724324	-6.56119756006277	2.33764121386426	-2.80675987450474	0.00500425295641613	0.0252241176470406	ENSG00000262484	CCER2
ENSG00000106631|MYL7	8.26686193556278	-6.47635365117042	2.40019820536081	-2.69825785083314	0.0069703427642189	0.0327839780076973	ENSG00000106631	MYL7
ENSG00000142973|CYP4B1	8.05370442833104	-6.43849623686352	2.38391798056228	-2.70080442756882	0.00691720002744604	0.0325869602030799	ENSG00000142973	CYP4B1
ENSG00000254349|MIR2052HG	7.90966601870495	-6.41187965409539	2.49783715848714	-2.56697264363657	0.010259070569447	0.04466306952679	ENSG00000254349	MIR2052HG
ENSG00000204291|COL15A1	7.86358662030118	-6.4036888035458	2.40615956110893	-2.66137329670461	0.00778226242760939	0.0359094983584847	ENSG00000204291	COL15A1
ENSG00000261096|RP11-690I21.2	7.83478699629882	-6.39857718623685	2.39707862933616	-2.66932302842683	0.00760043141229549	0.0351933019743248	ENSG00000261096	RP11-690I21.2
ENSG00000249934|RP11-466G12.3	7.78870759789505	-6.39035290693613	2.43056838232601	-2.62915989256007	0.00855961046811149	0.0388220187713795	ENSG00000249934	RP11-466G12.3
ENSG00000214402|LCNL1	7.62738941386755	-6.35963073502924	2.43901814075906	-2.60745528241542	0.00912179842301066	0.0408244846153574	ENSG00000214402	LCNL1
ENSG00000216588|IGSF23	7.58706994026425	-6.35224442980097	2.42175852340418	-2.62298836502982	0.00871622490982692	0.0393557909892006	ENSG00000216588	IGSF23
ENSG00000261588|AC002310.17	7.39695213223439	-6.3152781872745	2.48835095091383	-2.5379370964354	0.0111508024925821	0.0476878714518237	ENSG00000261588	AC002310.17
ENSG00000205209|SCGB2B2	7.37967235783297	-6.3120077893909	2.46262808640551	-2.56311857410999	0.0103736613671357	0.045071900162066	ENSG00000205209	SCGB2B2
ENSG00000269476|CTD-2583A14.9	7.3739124330325	-6.31091831970595	2.45728312214555	-2.56825038304729	0.0102213297483549	0.0445662375911973	ENSG00000269476	CTD-2583A14.9
ENSG00000272733|KB-208E9.1	7.35663265863109	-6.3076487356573	2.44809465276096	-2.5765542719288	0.00997905385233418	0.0437420264518093	ENSG00000272733	KB-208E9.1
ENSG00000225790|RP11-2L8.1	7.34511280903014	-6.30546648044633	2.44711760908115	-2.57669122932507	0.00997510120267596	0.0437330337462088	ENSG00000225790	RP11-2L8.1
ENSG00000161609|CCDC155	7.3335929594292	-6.30328085528425	2.44993307540615	-2.57283797609014	0.0100868416577745	0.044046641134291	ENSG00000161609	CCDC155
ENSG00000253438|PCAT1	7.10891560259651	-6.25824951664373	2.47464192168517	-2.52895154721294	0.0114403819528427	0.0486675201776142	ENSG00000253438	PCAT1
ENSG00000237061|RP11-956J14.1	18.5022313632777	-6.18116004922237	1.90795100739592	-3.23968488984357	0.00119661859363474	0.00774100509785531	ENSG00000237061	RP11-956J14.1
ENSG00000164764|SBSPON	5122.40561116885	-5.72096267361956	0.258914421094632	-22.0959599292794	3.45645495344821e-108	1.32520482915205e-104	ENSG00000164764	SBSPON
ENSG00000213413|PVRIG	12.6088210520379	-5.6195258904264	2.16470145539329	-2.59598194311068	0.00943210219288968	0.0419196442900375	ENSG00000213413	PVRIG
ENSG00000119535|CSF3R	120.650196874905	-5.58255930121029	2.02512559186156	-2.7566484388154	0.00583971002108448	0.0285701168279514	ENSG00000119535	CSF3R
ENSG00000224195|RP11-574K11.5	12.0961071655673	-5.55830427408337	2.13610701125108	-2.60207201456071	0.00926623921460387	0.0413823659275378	ENSG00000224195	RP11-574K11.5
ENSG00000265107|GJA5	40.3365647379672	-5.30026316489203	1.14043713873264	-4.64757151874429	3.35865662823696e-06	4.69681076449623e-05	ENSG00000265107	GJA5
ENSG00000107317|PTGDS	76.4348090436913	-5.19957532278167	0.793256274210604	-6.5547232235332	5.57451707031454e-11	1.83983056937612e-09	ENSG00000107317	PTGDS
ENSG00000114786|ABHD14A-ACY1	37.025497505234	-5.16574970429936	1.22760768769129	-4.20798090146728	2.576626376073e-05	0.000282654807606978	ENSG00000114786	ABHD14A-ACY1
ENSG00000112782|CLIC5	2046.71411755139	-5.12280541137887	0.221143886410426	-23.1650329318684	1.02570009143202e-118	7.86506830110076e-115	ENSG00000112782	CLIC5
ENSG00000172508|CARNS1	781.628113111144	-5.0193150526268	0.853737851970602	-5.8792228094856	4.12197225987587e-09	1.02510107963443e-07	ENSG00000172508	CARNS1
ENSG00000157765|SLC34A2	200.493427108031	-4.95856395162588	0.553745287935961	-8.95459349208824	3.40989702473115e-19	2.47448804911405e-17	ENSG00000157765	SLC34A2
ENSG00000162267|ITIH3	45.8924006185041	-4.89360236537417	1.05807597383272	-4.62500093225617	3.74596716269293e-06	5.16893022571992e-05	ENSG00000162267	ITIH3
ENSG00000179914|ITLN1	907.589756662454	-4.65130396733726	0.274537510544556	-16.9423258705567	2.19280751727983e-64	1.48362776845603e-61	ENSG00000179914	ITLN1
ENSG00000130600|H19	1755.27410835042	-4.63338817717665	0.226066216904786	-20.4957124537017	2.35119935027461e-93	4.91699907761065e-90	ENSG00000130600	H19
ENSG00000076344|RGS11	185.71316982502	-4.55598247450742	0.482980886558996	-9.43304921850341	3.9833722600254e-21	3.50399983236449e-19	ENSG00000076344	RGS11
ENSG00000225968|ELFN1	627.606822654097	-4.53942805277567	0.317664961031088	-14.2899866514753	2.52657871378286e-46	8.54726716645012e-44	ENSG00000225968	ELFN1
ENSG00000135638|EMX1	23.9583991260687	-4.52836894109701	1.34403344261774	-3.36923829237256	0.000753762330234313	0.00521804051902201	ENSG00000135638	EMX1
ENSG00000163751|CPA3	813.834146193767	-4.50307614681298	0.308200841857014	-14.6108495995028	2.3951240123358e-48	8.88668270641497e-46	ENSG00000163751	CPA3
ENSG00000187808|SOWAHD	17.7197838341663	-4.46325469781946	1.53847531491205	-2.90108957521662	0.00371867561156796	0.0198478918256402	ENSG00000187808	SOWAHD
ENSG00000258465|RP11-574F21.3	34.2138611265328	-4.43243090472567	1.30208330556398	-3.40410700742823	0.000663807432367212	0.00469275543152285	ENSG00000258465	RP11-574F21.3
ENSG00000164418|GRIK2	674.566304192063	-4.36394498028049	0.289049118782703	-15.0975896368712	1.67961869288561e-51	7.15517563169272e-49	ENSG00000164418	GRIK2
ENSG00000279145|RP11-547D13.1	16.0734819130891	-4.36149984780959	1.61867707902181	-2.69448422068552	0.00704976645590149	0.0330964954186853	ENSG00000279145	RP11-547D13.1
ENSG00000081479|LRP2	5553.71351960116	-4.31063950411204	0.243446896581047	-17.7066931829914	3.72313564193309e-70	3.05882186810817e-67	ENSG00000081479	LRP2
ENSG00000171236|LRG1	95.414280416854	-4.23356528942626	0.643526818138201	-6.57869286889157	4.74601960882474e-11	1.5845781579304e-09	ENSG00000171236	LRG1
ENSG00000175920|DOK7	19.5918664764628	-4.17760302352147	1.44807646554182	-2.88493261435496	0.0039149745031233	0.0206465092778194	ENSG00000175920	DOK7
ENSG00000116690|PRG4	2444.08337206214	-4.16864187956098	0.297561164048534	-14.0093613791652	1.36628030464445e-44	4.15280411111841e-42	ENSG00000116690	PRG4
ENSG00000125966|MMP24	1646.40955478612	-4.10960468060625	0.216179007970569	-19.0101930764976	1.40434660346506e-80	1.90032878035942e-77	ENSG00000125966	MMP24
ENSG00000183798|EMILIN3	93.6392955192574	-4.05974363884699	0.627902952096203	-6.46555908885897	1.00924955867601e-10	3.17169082619984e-09	ENSG00000183798	EMILIN3
ENSG00000173432|SAA1	354.067264953943	-3.99771815466419	0.429694823821247	-9.30362185681633	1.35741202616845e-20	1.14380608974282e-18	ENSG00000173432	SAA1
ENSG00000164488|DACT2	286.868236003869	-3.98942593320867	0.456005661459172	-8.748632463121	2.1595377115826e-18	1.4918319975149e-16	ENSG00000164488	DACT2
ENSG00000156427|FGF18	349.087435995028	-3.98751175311347	0.356432223578792	-11.1872930934147	4.70581022946738e-29	6.85142142523212e-27	ENSG00000156427	FGF18
ENSG00000242173|ARHGDIG	119.744760461168	-3.98323036034367	0.594135565282361	-6.70424494526035	2.02450424866803e-11	7.11018255516936e-10	ENSG00000242173	ARHGDIG
ENSG00000115507|OTX1	57.9233861160447	-3.95863371056776	0.826433165061577	-4.79002280876858	1.6676235616035e-06	2.49590191354112e-05	ENSG00000115507	OTX1
ENSG00000188001|TPRG1	288.96043413595	-3.9536672463853	0.436682470133505	-9.05387213087936	1.37986384208856e-19	1.0373329354054e-17	ENSG00000188001	TPRG1
ENSG00000231437|RP11-88H9.2	102.894455305913	-3.94298389119246	0.607113913499172	-6.49463602055603	8.32343982635086e-11	2.66674665411386e-09	ENSG00000231437	RP11-88H9.2
ENSG00000162366|PDZK1IP1	1997.11488554763	-3.932590937716	0.214008144502095	-18.3758938093943	2.04904628701455e-75	2.04940264289055e-72	ENSG00000162366	PDZK1IP1
ENSG00000169218|RSPO1	60.6064607145071	-3.90897767521338	0.760534892466767	-5.13977427456977	2.75068708403476e-07	4.89379780983261e-06	ENSG00000169218	RSPO1
ENSG00000244255|XXbac-BPG116M5.17	5058.40660402141	-3.89026361641196	1.42825671821785	-2.72378457373276	0.00645385883974638	0.0308850777510975	ENSG00000244255	XXbac-BPG116M5.17
ENSG00000182050|MGAT4C	284.955740537095	-3.84425880850342	0.421867255579753	-9.11248445490377	8.05166239642374e-20	6.19466360425859e-18	ENSG00000182050	MGAT4C
ENSG00000146215|CRIP3	23.2581247055306	-3.83512058987505	1.21398063782741	-3.15912830103991	0.00158241810279694	0.00974095425120169	ENSG00000146215	CRIP3
ENSG00000198797|BRINP2	373.972766603137	-3.82993431375764	0.359624864033444	-10.6498039952028	1.74732575184266e-26	2.09351466642649e-24	ENSG00000198797	BRINP2
ENSG00000011465|DCN	9044.74908914432	-3.81335872670516	0.17395434714173	-21.9216063833014	1.61651459340361e-106	4.64828771333209e-103	ENSG00000011465	DCN
ENSG00000257017|HP	168.013789484104	-3.77997218163056	0.483104809954077	-7.82433149856214	5.1036160496946e-15	2.58598201777917e-13	ENSG00000257017	HP
ENSG00000243566|UPK3B	9249.44864081242	-3.73676718056153	0.168389242294588	-22.1912464813177	4.17266628304527e-109	1.91976030350347e-105	ENSG00000243566	UPK3B
ENSG00000184260|HIST2H2AC	42.5858019019442	-3.70207007046599	0.907584220780418	-4.0790374994429	4.52225426314113e-05	0.000468814497833702	ENSG00000184260	HIST2H2AC
ENSG00000279833|RP4-742C19.13	44.0196588453727	-3.66460127914435	1.06029813735029	-3.45619892184501	0.000547850856427836	0.00399833791283818	ENSG00000279833	RP4-742C19.13
ENSG00000161270|NPHS1	115.570242780407	-3.60004256994006	0.556143064071428	-6.47323108479456	9.59290683055145e-11	3.0229483387672e-09	ENSG00000161270	NPHS1
ENSG00000129455|KLK8	43.301472372641	-3.59736122722637	0.921986386732044	-3.90175091410744	9.54994008276239e-05	0.00089594951738934	ENSG00000129455	KLK8
ENSG00000168743|NPNT	365.698745574438	-3.57791311028466	0.335902139959598	-10.651653218747	1.71295544559159e-26	2.06307995132927e-24	ENSG00000168743	NPNT
ENSG00000156150|ALX3	28.1092042228346	-3.53800343037661	1.23827624868837	-2.8572004301336	0.00427395861945086	0.022163693435944	ENSG00000156150	ALX3
ENSG00000139304|PTPRQ	1007.66483384518	-3.52332483511797	0.248901683361693	-14.1554881732078	1.72734047461063e-45	5.59658313773843e-43	ENSG00000139304	PTPRQ
ENSG00000173641|HSPB7	406.357450050574	-3.49581103377131	0.321759039897559	-10.8646863034036	1.69805745063716e-27	2.23212077682613e-25	ENSG00000173641	HSPB7
ENSG00000134339|SAA2	147.734298336746	-3.49197307739812	0.530626103555254	-6.58085430400336	4.67752773668917e-11	1.56398034963369e-09	ENSG00000134339	SAA2
ENSG00000167757|KLK11	786.615652089235	-3.47886374593973	0.259822820863627	-13.3893694725364	6.97705330766711e-41	1.82386516238152e-38	ENSG00000167757	KLK11
ENSG00000198759|EGFL6	5065.60721725458	-3.47758201982004	0.181459883002103	-19.164467441984	7.33030952492069e-82	1.05391525194547e-78	ENSG00000198759	EGFL6
ENSG00000164125|FAM198B	1683.50515146215	-3.45259093727096	0.212288009736609	-16.2637114623415	1.78584557996001e-59	1.05337414670256e-56	ENSG00000164125	FAM198B
ENSG00000258998|RP11-398E10.1	36.2906907264237	-3.44721939030432	0.957933790652758	-3.59859880081619	0.000319936304982993	0.00251789762566841	ENSG00000258998	RP11-398E10.1
ENSG00000213145|CRIP1	1421.21753215458	-3.44697295370389	0.230272824335686	-14.9690827115534	1.16922796226917e-50	4.73522072977887e-48	ENSG00000213145	CRIP1
ENSG00000147485|PXDNL	30.4210064357513	-3.43475918200468	1.21818112405557	-2.81958003960008	0.00480865369157826	0.0243813686403056	ENSG00000147485	PXDNL
ENSG00000269514|RP11-370I10.12	20.7719912421085	-3.43111334769071	1.24845284462021	-2.74829230633415	0.00599065753414178	0.0291412742472822	ENSG00000269514	RP11-370I10.12
ENSG00000182255|KCNA4	99.6256859417009	-3.41943971024864	0.623754152898753	-5.48203117263041	4.20470119614736e-08	8.80117800875104e-07	ENSG00000182255	KCNA4
ENSG00000157992|KRTCAP3	22.753296893405	-3.39103646387366	1.33514780314045	-2.53982102647923	0.011090920769718	0.0474582480257799	ENSG00000157992	KRTCAP3
ENSG00000149418|ST14	593.637831482557	-3.38130464844703	0.30657839260727	-11.0291681670421	2.76409776831049e-28	3.78483958703657e-26	ENSG00000149418	ST14
ENSG00000205038|PKHD1L1	1881.92374322222	-3.37777213892389	0.257584233631399	-13.1132720792122	2.76410515389642e-39	6.62348697502429e-37	ENSG00000205038	PKHD1L1
ENSG00000197361|FBXL22	22.7131526923963	-3.3565597411555	1.2226494078126	-2.74531662118955	0.00604525422495948	0.0293324252670255	ENSG00000197361	FBXL22
ENSG00000147257|GPC3	892.892154208551	-3.35332377439526	0.259710985035083	-12.9117517841699	3.86409035993041e-38	8.54707063844607e-36	ENSG00000147257	GPC3
ENSG00000169035|KLK7	24.9695214415917	-3.35213886338372	1.28980449255811	-2.59895114548353	0.00935090804547294	0.0416553618663942	ENSG00000169035	KLK7
ENSG00000144891|AGTR1	35.8985044637829	-3.31958236450566	0.947955590475262	-3.50183320596418	0.000462068788409239	0.00346010104445512	ENSG00000144891	AGTR1
ENSG00000108370|RGS9	53.3191895787835	-3.26019703600556	0.803481778346791	-4.05758677279975	4.95823974335701e-05	0.000508301626462879	ENSG00000108370	RGS9
ENSG00000165124|SVEP1	1284.8540593915	-3.25739480692495	0.33304672522363	-9.78059401346077	1.36407593621462e-22	1.32401699732831e-20	ENSG00000165124	SVEP1
ENSG00000111452|ADGRD1	2873.16769944034	-3.25739414934924	0.232096394818799	-14.034660692995	9.56531391869131e-45	2.97352001872398e-42	ENSG00000111452	ADGRD1
ENSG00000272636|DOC2B	93.7599725449523	-3.25655949454695	0.618364488138981	-5.26640768836489	1.39119150757127e-07	2.63398925433494e-06	ENSG00000272636	DOC2B
ENSG00000092758|COL9A3	616.26886708463	-3.25254851043469	0.276530006392326	-11.7620093127259	6.12588462890855e-32	1.07572404582757e-29	ENSG00000092758	COL9A3
ENSG00000278635|CTD-2318O12.1	25.9471607096055	-3.2464395197795	1.27487099094385	-2.54648473676227	0.0108813970021612	0.0467879732033114	ENSG00000278635	CTD-2318O12.1
ENSG00000186868|MAPT	731.731043324474	-3.23936103574376	0.28822341998921	-11.2390625156867	2.62151412003507e-29	3.84110259982719e-27	ENSG00000186868	MAPT
ENSG00000057149|SERPINB3	232.371146124266	-3.23661942668461	0.411667784593763	-7.86221207442434	3.77408345193668e-15	1.94225985969466e-13	ENSG00000057149	SERPINB3
ENSG00000093134|VNN3	504.738212933361	-3.23406489216717	0.315414822665179	-10.2533700377177	1.14287867265331e-24	1.22854116755686e-22	ENSG00000093134	VNN3
ENSG00000261604|CTD-2636A23.2	33.0855085414343	-3.21629443227872	1.17647185365432	-2.73384732689386	0.00625990626282616	0.0301513575523562	ENSG00000261604	CTD-2636A23.2
ENSG00000163009|C2orf48	54.3255881811854	-3.21314055219104	0.769445941574226	-4.17591461411468	2.9679113916696e-05	0.000319933615997974	ENSG00000163009	C2orf48
ENSG00000069535|MAOB	35.918341184709	-3.20872322881242	0.969621877372793	-3.30925209475111	0.00093545567088031	0.00629033097133314	ENSG00000069535	MAOB
ENSG00000242808|SOX2-OT	48.9513380025822	-3.19747226999965	0.809185808346135	-3.9514685465565	7.76730821379748e-05	0.000749178860168542	ENSG00000242808	SOX2-OT
ENSG00000246465|RP11-57A19.2	42.9534414945471	-3.15845836083144	0.883800678588564	-3.57372248896156	0.000351941929437617	0.00273793444192863	ENSG00000246465	RP11-57A19.2
ENSG00000158445|KCNB1	155.449634908175	-3.14860753963046	0.551561950623026	-5.70852927050877	1.13956582301543e-08	2.63198515990431e-07	ENSG00000158445	KCNB1
ENSG00000125954|CHURC1-FNTB	32.3888678961522	-3.14167782780127	0.981871316509767	-3.19968388420686	0.00137578393429719	0.00865423396898348	ENSG00000125954	CHURC1-FNTB
ENSG00000181085|MAPK15	76.4044628241643	-3.14058557372836	0.673057637273159	-4.66614655239958	3.06900846975049e-06	4.31795687774403e-05	ENSG00000181085	MAPK15
ENSG00000164056|SPRY1	4702.4880181075	-3.13551872832024	0.201728737968013	-15.5432426728284	1.7680620611917e-54	8.30051013380692e-52	ENSG00000164056	SPRY1
ENSG00000272240|RP5-855D21.1	38.7996751899317	-3.12590356672143	0.996956035514478	-3.13544775834404	0.00171591987416676	0.0103985829255353	ENSG00000272240	RP5-855D21.1
ENSG00000166183|ASPG	33.9483401482422	-3.10059641306259	0.952751921003158	-3.25435860554126	0.00113648718738566	0.00741143178715336	ENSG00000166183	ASPG
ENSG00000064692|SNCAIP	721.634236776481	-3.06825267711771	0.286372542460659	-10.7141999395393	8.73088560944172e-27	1.07403899764491e-24	ENSG00000064692	SNCAIP
ENSG00000203883|SOX18	66.7302421470362	-3.06811774978893	0.714543236729131	-4.29381679383523	1.75627415972398e-05	0.000203422852696539	ENSG00000203883	SOX18
ENSG00000141668|CBLN2	3148.51136467836	-3.04990534404617	0.19884201602957	-15.3383344473464	4.23933011789931e-53	1.95043100064311e-50	ENSG00000141668	CBLN2
ENSG00000232044|LINC01105	187.508895354635	-3.04219305784394	0.466166520203014	-6.52597929280522	6.75586539786207e-11	2.18890038890731e-09	ENSG00000232044	LINC01105
ENSG00000184557|SOCS3	1286.02861752305	-3.04041024867667	0.281400700871536	-10.8045581949871	3.27529893772e-27	4.16270589852546e-25	ENSG00000184557	SOCS3
ENSG00000118298|CA14	27.240142586945	-3.00895304221597	1.05758382194745	-2.84512015007495	0.00443946738385181	0.0228366519897422	ENSG00000118298	CA14
ENSG00000247095|MIR210HG	63.708354770504	-3.00688267939804	0.712978661279173	-4.21735297660005	2.47186883278481e-05	0.000272941020620009	ENSG00000247095	MIR210HG
ENSG00000231007|CDC20P1	24.9477607068087	-2.98840718058257	1.1504128784578	-2.59768230740663	0.00938552837223683	0.0417549638244521	ENSG00000231007	CDC20P1
ENSG00000100767|PAPLN	1526.10521319592	-2.96384967571614	0.223164212672351	-13.2810258429189	2.98279582655852e-40	7.54024562573102e-38	ENSG00000100767	PAPLN
ENSG00000259877|RP11-46C24.7	68.810570211765	-2.95676244954458	0.718762773345816	-4.11368334475776	3.89395497424526e-05	0.000408465755711528	ENSG00000259877	RP11-46C24.7
ENSG00000135925|WNT10A	458.226137871713	-2.95356937300706	0.304986904864993	-9.68424980185461	3.51781602202384e-22	3.31655081027198e-20	ENSG00000135925	WNT10A
ENSG00000140600|SH3GL3	399.429033221876	-2.94300860132051	0.316871939904607	-9.28769080091627	1.57671860260259e-20	1.3047062854054e-18	ENSG00000140600	SH3GL3
ENSG00000187260|WDR86	310.893861723799	-2.94297834115847	0.364936591761291	-8.06435530883542	7.36233450919155e-16	4.02287750711265e-14	ENSG00000187260	WDR86
ENSG00000171631|P2RY6	40.0459313096784	-2.91401854395362	1.143025600088	-2.54939044561142	0.0107911409870263	0.0464693761260864	ENSG00000171631	P2RY6
ENSG00000120738|EGR1	788.208575400895	-2.90164079510079	0.254188355390164	-11.4153175531859	3.5062104801499e-30	5.52444286886084e-28	ENSG00000120738	EGR1
ENSG00000151790|TDO2	321.747590312668	-2.90135337594859	0.356125248231425	-8.14700274792977	3.7305520765113e-16	2.10854103115641e-14	ENSG00000151790	TDO2
ENSG00000118514|ALDH8A1	525.524555541785	-2.90032046080383	0.304975645054392	-9.51000680820448	1.90650058381294e-21	1.74036267579496e-19	ENSG00000118514	ALDH8A1
ENSG00000215845|TSTD1	395.191842362237	-2.89419975756697	0.318404896315707	-9.08968357916609	9.93277031996249e-20	7.51623185659267e-18	ENSG00000215845	TSTD1
ENSG00000261068|RP11-7K24.3	37.9581345410633	-2.8931213762702	0.925196989031147	-3.12703284875563	0.00176580196653615	0.0106419985428865	ENSG00000261068	RP11-7K24.3
ENSG00000123243|ITIH5	3770.3670761898	-2.88505619363497	0.201134128511672	-14.3439416024693	1.16260398148431e-46	3.99172268508434e-44	ENSG00000123243	ITIH5
ENSG00000172379|ARNT2	1519.57807387899	-2.88320600376547	0.287065613464853	-10.0437177722733	9.79127321909411e-24	1.00552879076804e-21	ENSG00000172379	ARNT2
ENSG00000241484|ARHGAP8	214.686663556383	-2.88261218767345	0.429262140263218	-6.71527236458791	1.87715259394080e-11	6.60275508731105e-10	ENSG00000241484	ARHGAP8
ENSG00000267561|RP5-1052I5.2	52.616479440742	-2.87877746539643	0.85129314291215	-3.38165235954862	0.000720512642699014	0.00502262813110549	ENSG00000267561	RP5-1052I5.2
ENSG00000265579|RP11-713C5.1	55.1730512558029	-2.87287063305721	0.792318516322385	-3.62590369134863	0.000287952667009512	0.00230482364366277	ENSG00000265579	RP11-713C5.1
ENSG00000170381|SEMA3E	124.717945043013	-2.86336693994536	0.603097373112648	-4.74776888044999	2.05672867436146e-06	3.02319402076748e-05	ENSG00000170381	SEMA3E
ENSG00000196569|LAMA2	573.038143392144	-2.82096202509375	0.358234782399589	-7.87461788662147	3.41785809604629e-15	1.76287909509975e-13	ENSG00000196569	LAMA2
ENSG00000260577|RP11-615I2.2	38.3841940311413	-2.81993310460895	0.913120401360797	-3.08823798089111	0.0020134716064162	0.0118855275427247	ENSG00000260577	RP11-615I2.2
ENSG00000149451|ADAM33	577.107235977299	-2.80178374636667	0.275804354111423	-10.1585914239583	3.03428333642118e-24	3.18724446899693e-22	ENSG00000149451	ADAM33
ENSG00000137699|TRIM29	131.483793941313	-2.79841794202504	0.543658208933885	-5.14738469140887	2.64143272561676e-07	4.71766447360932e-06	ENSG00000137699	TRIM29
ENSG00000171385|KCND3	555.717784880899	-2.79395256336926	0.417204297021131	-6.69684512675992	2.12967112692332e-11	7.44543383035625e-10	ENSG00000171385	KCND3
ENSG00000103056|SMPD3	2115.15391349274	-2.77062711009983	0.250203355367404	-11.0735010169284	1.6867923886368e-28	2.33752844025307e-26	ENSG00000103056	SMPD3
ENSG00000156966|B3GNT7	457.399523178772	-2.77043114935892	0.299506223392479	-9.24999526880777	2.24502608919565e-20	1.82489682529529e-18	ENSG00000156966	B3GNT7
ENSG00000278922|AC002310.14	61.4180594051734	-2.76339405769078	0.739274717822117	-3.73797992961488	0.000185504751228877	0.00158755628618641	ENSG00000278922	AC002310.14
ENSG00000109072|VTN	1832.52141664801	-2.76082297017289	0.203335763997799	-13.5776555776129	5.43380090620506e-42	1.50601392826917e-39	ENSG00000109072	VTN
ENSG00000163995|ABLIM2	181.065237956064	-2.7592831279077	0.469984209755339	-5.87101240985119	4.33141842943408e-09	1.06994974244133e-07	ENSG00000163995	ABLIM2
ENSG00000168646|AXIN2	945.32343760038	-2.71127453523125	0.236375261284664	-11.4702127477126	1.8620094373164e-30	3.01645528845256e-28	ENSG00000168646	AXIN2
ENSG00000204228|HSD17B8	155.070653368117	-2.71029906225641	0.482955539402752	-5.61190180282043	2.00114993134528e-08	4.4221376580852e-07	ENSG00000204228	HSD17B8
ENSG00000213088|ACKR1	32.1690895250352	-2.68522904791437	0.993668787180682	-2.70233812569792	0.00688537023377363	0.0324904732015853	ENSG00000213088	ACKR1
ENSG00000234779|RP11-62F24.2	26.0472062356335	-2.67590922316352	1.05111920534598	-2.54577141160952	0.0109036563495932	0.0468311633058329	ENSG00000234779	RP11-62F24.2
ENSG00000172137|CALB2	7808.96074024698	-2.66536124472695	0.178974419949255	-14.8924144885211	3.69192313800035e-50	1.46429310114759e-47	ENSG00000172137	CALB2
ENSG00000167703|SLC43A2	968.249438896975	-2.65516175983625	0.234142040742575	-11.3399616378822	8.31809165694122e-30	1.25887750313339e-27	ENSG00000167703	SLC43A2
ENSG00000280327|LA16c-313F4.1	29.1689632107237	-2.65462778373697	1.03442147272906	-2.56629222586942	0.0102792187643329	0.0447423175884038	ENSG00000280327	LA16c-313F4.1
ENSG00000112562|SMOC2	343.978081518898	-2.65101720875528	0.330470635321398	-8.02194484292697	1.04083879672287e-15	5.60736666974538e-14	ENSG00000112562	SMOC2
ENSG00000259605|AC074212.5	43.9177980903008	-2.64891740343649	0.868615382227785	-3.04958610869021	0.00229156930818005	0.0132884447606186	ENSG00000259605	AC074212.5
ENSG00000244731|C4A	6129.23690665298	-2.64457826530818	0.1965972198567	-13.451758205105	3.00637847939689e-41	8.23318220714833e-39	ENSG00000244731	C4A
ENSG00000279693|RP11-71L14.3	73.513788845071	-2.64021019036153	0.844948695775591	-3.12469881729096	0.00177987195890848	0.010707695581902	ENSG00000279693	RP11-71L14.3
ENSG00000148795|CYP17A1	68.3219057105707	-2.61381016463958	0.663797726354496	-3.93766061687848	8.22798558087013e-05	0.00078603231022565	ENSG00000148795	CYP17A1
ENSG00000224376|AC017104.6	56.310085021425	-2.59519134853873	1.00351718175728	-2.58609558034096	0.00970700086684575	0.0428187627882876	ENSG00000224376	AC017104.6
ENSG00000132470|ITGB4	2699.05512366005	-2.59368177605537	0.226734818002364	-11.4392742980848	2.66101997972398e-30	4.22166231817727e-28	ENSG00000132470	ITGB4
ENSG00000130700|GATA5	488.787483139079	-2.58225277382324	0.33910946933004	-7.61480585878316	2.64088108199444e-14	1.25259440021031e-12	ENSG00000130700	GATA5
ENSG00000258315|C17orf49	878.199139895396	-2.57642779284596	0.249903954333375	-10.3096719686515	6.37184339533396e-25	6.97989930791726e-23	ENSG00000258315	C17orf49
ENSG00000154162|CDH12	95.8816176525883	-2.57352403035523	0.64914570715849	-3.96447823959329	7.35566559575638e-05	0.000716080115805246	ENSG00000154162	CDH12
ENSG00000161395|PGAP3	622.718643274967	-2.56664961424743	0.267933994992714	-9.57941008686571	9.76007944194369e-22	9.01690230853304e-20	ENSG00000161395	PGAP3
ENSG00000188176|SMTNL2	1174.25445292679	-2.56620671137487	0.271623323706313	-9.44766699839637	3.4646658637692e-21	3.08919277248631e-19	ENSG00000188176	SMTNL2
ENSG00000102678|FGF9	484.082152447675	-2.55920541961314	0.3170328950604	-8.07236554782611	6.89490802080526e-16	3.80360825205286e-14	ENSG00000102678	FGF9
ENSG00000243836|WDR86-AS1	69.8352988916947	-2.55726852278973	0.668838120728549	-3.82344911800804	0.000131597758508412	0.00118670122960702	ENSG00000243836	WDR86-AS1
ENSG00000266283|RP11-627G18.1	40.7546847750525	-2.54886735782895	1.00513552072767	-2.5358444759605	0.0112176540488956	0.0478847492560388	ENSG00000266283	RP11-627G18.1
ENSG00000224389|C4B	6149.46795889679	-2.54418328810941	0.204600440525174	-12.4348866580098	1.68980309730766e-35	3.35105434917805e-33	ENSG00000224389	C4B
ENSG00000115112|TFCP2L1	92.2813158324646	-2.54086811408264	0.657927586509524	-3.86192670163385	0.000112496321300246	0.00103349256197718	ENSG00000115112	TFCP2L1
ENSG00000150394|CDH8	85.8477499172107	-2.54057535698808	0.613563008214796	-4.14069186533924	3.46259842584551e-05	0.000367067346489171	ENSG00000150394	CDH8
ENSG00000179403|VWA1	326.239244270602	-2.53694193931353	0.428219238293335	-5.92439972903716	3.13440190156516e-09	7.95847476198731e-08	ENSG00000179403	VWA1
ENSG00000171227|TMEM37	1969.55147308008	-2.53512108371605	0.201698020612583	-12.5688942113391	3.13072074056954e-36	6.4302767782198e-34	ENSG00000171227	TMEM37
ENSG00000104081|BMF	283.720954890495	-2.53319798915874	0.41351000567526	-6.12608632050399	9.00669555094058e-10	2.48429285915872e-08	ENSG00000104081	BMF
ENSG00000101144|BMP7	170.46664439066	-2.53196525227822	0.457317825618365	-5.53655490873247	3.08479159328563e-08	6.60731339031124e-07	ENSG00000101144	BMP7
ENSG00000146122|DAAM2	2416.43692676558	-2.51277518340492	0.771163870110363	-3.25841922942436	0.0011203476377114	0.00732588887376724	ENSG00000146122	DAAM2
ENSG00000129451|KLK10	1133.43257181108	-2.50729570586397	0.242402405353888	-10.3435265099928	4.47750931619827e-25	4.95195309181851e-23	ENSG00000129451	KLK10
ENSG00000242288|RP11-464F9.1	102.323807725112	-2.50571724509702	0.569029112970675	-4.40349568762074	1.0652040229189e-05	0.000130897186662534	ENSG00000242288	RP11-464F9.1
ENSG00000158764|ITLN2	56.3873313089266	-2.4969935021654	0.785560951845377	-3.17861204315166	0.00147982012409255	0.0092154255913982	ENSG00000158764	ITLN2
ENSG00000113946|CLDN16	33.2224556554563	-2.47645066869564	0.929545192315781	-2.66415306019285	0.00771824355894163	0.0356741962688152	ENSG00000113946	CLDN16
ENSG00000144908|ALDH1L1	41.3902824059408	-2.4642262606658	0.853487338777857	-2.88724407346736	0.00388632627576015	0.0205236569438904	ENSG00000144908	ALDH1L1
ENSG00000156675|RAB11FIP1	7986.87853543319	-2.46374562479213	0.220554863712478	-11.1706701150057	5.67511042625701e-29	8.21070693368655e-27	ENSG00000156675	RAB11FIP1
ENSG00000072422|RHOBTB1	485.471197527964	-2.46037459653639	0.289966032984396	-8.48504416608269	2.15636813077311e-17	1.3516373972835e-15	ENSG00000072422	RHOBTB1
ENSG00000056998|GYG2	278.720280484203	-2.43198868191027	0.359034311304947	-6.77369433876933	1.25534752315605e-11	4.49813308764513e-10	ENSG00000056998	GYG2
ENSG00000148541|FAM13C	95.8212583501085	-2.42655256030858	0.597760783319974	-4.05940407604437	4.91981132086781e-05	0.00050502159582884	ENSG00000148541	FAM13C
ENSG00000178814|OPLAH	1227.55086952552	-2.42414798015148	0.23170963160087	-10.462007830245	1.29090717728974e-25	1.49226274906398e-23	ENSG00000178814	OPLAH
ENSG00000112303|VNN2	80.9953124934478	-2.40735715616127	0.784563729013877	-3.06840230708485	0.00215206680512731	0.0125841750851928	ENSG00000112303	VNN2
ENSG00000172986|GXYLT2	2239.71822260692	-2.39837900818545	0.193270156136622	-12.4094638102846	2.32202568949841e-35	4.56545974027533e-33	ENSG00000172986	GXYLT2
ENSG00000114200|BCHE	3534.00327124611	-2.37878900907299	0.190807922483084	-12.4669299791987	1.13099996068814e-35	2.26239331266696e-33	ENSG00000114200	BCHE
ENSG00000235245|RP11-122K13.12	34.1175313075311	-2.37589147053246	0.934624306328924	-2.54208183378478	0.0110194370328395	0.0472226396243369	ENSG00000235245	RP11-122K13.12
ENSG00000021762|OSBPL5	642.881979057055	-2.36984022710686	0.320182861460464	-7.40152116917564	1.34633209793012e-13	5.9905268047939e-12	ENSG00000021762	OSBPL5
ENSG00000136895|GARNL3	316.835411812972	-2.36909219139465	0.446251066622979	-5.30887737551609	1.10302508716808e-07	2.12690604402468e-06	ENSG00000136895	GARNL3
ENSG00000107731|UNC5B	3957.8246753806	-2.36838665298571	0.227429758655473	-10.4137060470328	2.14697222687405e-25	2.43295315798082e-23	ENSG00000107731	UNC5B
ENSG00000100027|YPEL1	189.824374632203	-2.36553262622379	0.419663061908783	-5.63674252259532	1.73296918431316e-08	3.86290921666084e-07	ENSG00000100027	YPEL1
ENSG00000130702|LAMA5	22449.7577459969	-2.36474901912917	0.245884184451027	-9.61732868020293	6.75629586905596e-22	6.2923817883305e-20	ENSG00000130702	LAMA5
ENSG00000114841|DNAH1	262.745845883013	-2.3639320393473	0.438123441513964	-5.3955844754131	6.8300848143133e-08	1.3734202016474e-06	ENSG00000114841	DNAH1
ENSG00000180447|GAS1	7940.00613830389	-2.36308860813067	0.172039643733688	-13.7357213537867	6.20351121908048e-43	1.78381965104659e-40	ENSG00000180447	GAS1
ENSG00000006534|ALDH3B1	3098.08014636069	-2.35823583757878	0.202586780563349	-11.640620533191	2.56145170586942e-31	4.33262022366324e-29	ENSG00000006534	ALDH3B1
ENSG00000198691|ABCA4	97.0711488999865	-2.35305630667119	0.56232261647535	-4.18453079732093	2.85755706511868e-05	0.00031036469653442	ENSG00000198691	ABCA4
ENSG00000066468|FGFR2	1697.80537548013	-2.34925896454679	0.210813764947152	-11.1437645693379	7.68027429504171e-29	1.09059894989592e-26	ENSG00000066468	FGFR2
ENSG00000206073|SERPINB4	370.699403076601	-2.34076463372056	0.317923965815501	-7.36265549442398	1.8028722611986e-13	7.91474685049858e-12	ENSG00000206073	SERPINB4
ENSG00000165125|TRPV6	36.4256994177541	-2.33748580633816	0.908280302704624	-2.57352911802417	0.0100667175762789	0.0439855714261303	ENSG00000165125	TRPV6
ENSG00000171345|KRT19	17303.7486975113	-2.32968571224631	0.183294922064426	-12.7100395690583	5.20081185249291e-37	1.08763159867952e-34	ENSG00000171345	KRT19
ENSG00000272625|RP11-737O24.5	36.1707285651668	-2.32855496028888	0.923403479558338	-2.52170910315676	0.0116786241471008	0.0494578552798061	ENSG00000272625	RP11-737O24.5
ENSG00000229269|RP11-298A8.2	54.6647921315467	-2.32591120697716	0.730087500124187	-3.18579787570877	0.00144355412105341	0.00902623511843238	ENSG00000229269	RP11-298A8.2
ENSG00000162444|RBP7	539.38359648528	-2.32576561977348	0.304750093469532	-7.63171421309507	2.31652522064184e-14	1.1101947119926e-12	ENSG00000162444	RBP7
ENSG00000170382|LRRN2	343.59745741294	-2.32396249295576	0.342202229398134	-6.79119623809334	1.11207532259075e-11	3.99721573763714e-10	ENSG00000170382	LRRN2
ENSG00000196557|CACNA1H	185.563321459265	-2.32144961355786	0.512312613129238	-4.53131458032684	5.86177735181076e-06	7.69220343417312e-05	ENSG00000196557	CACNA1H
ENSG00000167964|RAB26	81.2857166156189	-2.31079085179926	0.609280564581915	-3.79265479013746	0.000149045286512866	0.00131788624303442	ENSG00000167964	RAB26
ENSG00000152092|ASTN1	1340.94402501796	-2.31000922187702	0.247532768885606	-9.33213502307875	1.03759386255573e-20	8.80767867683841e-19	ENSG00000152092	ASTN1
ENSG00000163435|ELF3	371.138462534074	-2.30973989110446	0.318085214012207	-7.26138716720049	3.8314053549084e-13	1.62615588162939e-11	ENSG00000163435	ELF3
ENSG00000108840|HDAC5	2292.41355169685	-2.30568197189644	0.203247195300549	-11.3442252843241	7.92247692282071e-30	1.20694476246734e-27	ENSG00000108840	HDAC5
ENSG00000185985|SLITRK2	263.000953355769	-2.30253121027777	0.3661181970979	-6.28903788046916	3.19439523495768e-10	9.28999595258743e-09	ENSG00000185985	SLITRK2
ENSG00000182871|COL18A1	10530.4475052513	-2.29796389878597	0.204275763723027	-11.2493222735015	2.33378359962177e-29	3.44143320036534e-27	ENSG00000182871	COL18A1
ENSG00000267216|AC010642.1	229.004150498005	-2.28158067411094	0.453414672509998	-5.0319956817468	4.85400201571185e-07	8.18632422063309e-06	ENSG00000267216	AC010642.1
ENSG00000134323|MYCN	207.230460112974	-2.26746215565768	0.458165356834775	-4.94900393893242	7.45942376038361e-07	1.20842664918215e-05	ENSG00000134323	MYCN
ENSG00000183914|DNAH2	99.0554285408286	-2.26745960374695	0.585268599101886	-3.87422049846248	0.000106966530566265	0.000987978288350709	ENSG00000183914	DNAH2
ENSG00000188322|SBK1	237.72637015221	-2.26527027658058	0.397511403814162	-5.69862966155204	1.20774260287026e-08	2.78107215579854e-07	ENSG00000188322	SBK1
ENSG00000244968|LIFR-AS1	46.7617469767269	-2.26397416935806	0.785313514127102	-2.88289215533815	0.00394042320321427	0.0207521738476971	ENSG00000244968	LIFR-AS1
ENSG00000108950|FAM20A	102.904551108811	-2.25537509264947	0.56375684239264	-4.00061679620141	6.31775952157094e-05	0.000625898966555633	ENSG00000108950	FAM20A
ENSG00000274561|RP11-147L13.12	50.4448944728304	-2.24988033336615	0.815517717049882	-2.75883685458734	0.00580074864175372	0.0284097129561215	ENSG00000274561	RP11-147L13.12
ENSG00000111644|ACRBP	59.1034584853559	-2.24792065540482	0.735653740646388	-3.05567759830823	0.0022455257058846	0.0130510544058033	ENSG00000111644	ACRBP
ENSG00000260285|RP11-600F24.7	71.2054880766723	-2.24717101143545	0.646406031690314	-3.47640786327323	0.000508178806579264	0.00375406077923872	ENSG00000260285	RP11-600F24.7
ENSG00000255690|TRIL	122.185248660435	-2.24573984220198	0.511432235547733	-4.39107996350063	1.12789048530075e-05	0.000137571541483873	ENSG00000255690	TRIL
ENSG00000164236|ANKRD33B	2941.71900490866	-2.2447248964573	0.218030748512347	-10.2954510396967	7.38725543815743e-25	8.05385896205562e-23	ENSG00000164236	ANKRD33B
ENSG00000243232|PCDHAC2	484.473252797335	-2.24451378569438	0.299784161509903	-7.48709929967476	7.04124300323732e-14	3.24602713519982e-12	ENSG00000243232	PCDHAC2
ENSG00000158856|DMTN	928.657282770533	-2.24306107732072	0.245448672186745	-9.13861565164275	6.3256859929421e-20	4.94952655039592e-18	ENSG00000158856	DMTN
ENSG00000206417|H1FX-AS1	60.5235895052858	-2.23493968251996	0.692635880213822	-3.22671658567561	0.00125219422963441	0.0080196489015302	ENSG00000206417	H1FX-AS1
ENSG00000176490|DIRAS1	618.311780090242	-2.23237907992058	0.2723626954792	-8.19634669862877	2.47802957770782e-16	1.42868652645591e-14	ENSG00000176490	DIRAS1
ENSG00000137843|PAK6	114.089462908105	-2.2313808429933	0.707912924495749	-3.15205552234087	0.00162125442197629	0.00992689292604274	ENSG00000137843	PAK6
ENSG00000157216|SSBP3	3041.41336052668	-2.22589640938807	0.199707983221275	-11.1457557854449	7.51039255404513e-29	1.07309981561027e-26	ENSG00000157216	SSBP3
ENSG00000123191|ATP7B	1353.36899178847	-2.21353390486687	0.226897791458039	-9.75564323761268	1.74490959001073e-22	1.67249584202529e-20	ENSG00000123191	ATP7B
ENSG00000143375|CGN	1801.5734459199	-2.21208776242205	0.232796285509374	-9.50224681455654	2.05409644250198e-21	1.86768516060536e-19	ENSG00000143375	CGN
ENSG00000088386|SLC15A1	56.2417456388502	-2.21154196655208	0.829022975969371	-2.667648582316	0.0076384106192726	0.0353336010226718	ENSG00000088386	SLC15A1
ENSG00000107159|CA9	569.526889545834	-2.21139948423645	0.281362036734455	-7.85962281870858	3.85291875774197e-15	1.97840497997983e-13	ENSG00000107159	CA9
ENSG00000128016|ZFP36	465.172099683565	-2.20928568993987	0.308260822387072	-7.16693633927228	7.66946732180681e-13	3.15050761197936e-11	ENSG00000128016	ZFP36
ENSG00000111052|LIN7A	1866.41307391914	-2.20922439868016	0.240094306162806	-9.20148600767777	3.53033294765235e-20	2.82967871525417e-18	ENSG00000111052	LIN7A
ENSG00000119280|C1orf198	6112.35404914744	-2.20835887990231	0.175604377895222	-12.5757620987102	2.87019033313907e-36	5.94827553365146e-34	ENSG00000119280	C1orf198
ENSG00000110987|BCL7A	982.525426126286	-2.2041822168373	0.288416125486511	-7.64236816897531	2.13262317846059e-14	1.02633605852108e-12	ENSG00000110987	BCL7A
ENSG00000183801|OLFML1	7232.50472366715	-2.19864494524305	0.178045553542534	-12.3487776105445	4.94571755875452e-35	9.64163446793127e-33	ENSG00000183801	OLFML1
ENSG00000187535|IFT140	1447.15317327012	-2.19108385660795	0.253954507040054	-8.62785969875449	6.25106931451155e-18	4.13217237100643e-16	ENSG00000187535	IFT140
ENSG00000204335|SP5	85.2028817799135	-2.17948375765528	0.590207102808549	-3.69274403388917	0.000221847287585769	0.00183772956558265	ENSG00000204335	SP5
ENSG00000185189|NRBP2	1849.76385966726	-2.17255123489	0.216264043621303	-10.0458273068006	9.58400596630415e-24	9.8865683071238e-22	ENSG00000185189	NRBP2
ENSG00000168916|ZNF608	858.590144819418	-2.16409335032857	0.296160479958471	-7.30716451645414	2.72838432801259e-13	1.17096554256719e-11	ENSG00000168916	ZNF608
ENSG00000136828|RALGPS1	340.968656565535	-2.16387912240559	0.412188682050668	-5.24972959383585	1.5232264168549e-07	2.85809955084258e-06	ENSG00000136828	RALGPS1
ENSG00000073350|LLGL2	915.337154296327	-2.16125376965512	0.238196877865742	-9.07339251891158	1.15367788995783e-19	8.70137907560323e-18	ENSG00000073350	LLGL2
ENSG00000184731|FAM110C	414.659041722889	-2.15727142752957	0.329208781248477	-6.55289758477409	5.64312204300755e-11	1.85980486357229e-09	ENSG00000184731	FAM110C
ENSG00000163239|TDRD10	246.041762637619	-2.15508798385979	0.376250463627889	-5.72780153698671	1.01740490468617e-08	2.36169348409695e-07	ENSG00000163239	TDRD10
ENSG00000149090|PAMR1	384.316874376347	-2.15154349922743	0.353816580053055	-6.08095725447576	1.19467141880954e-09	3.23320250803466e-08	ENSG00000149090	PAMR1
ENSG00000107902|LHPP	611.994900669986	-2.14547752590106	0.317229040180813	-6.76318134266078	1.34994093573139e-11	4.82154160343745e-10	ENSG00000107902	LHPP
ENSG00000164796|CSMD3	407.252197613473	-2.14540654538245	0.330586658610836	-6.48969487878822	8.60103861030111e-11	2.75185385523459e-09	ENSG00000164796	CSMD3
ENSG00000169760|NLGN1	54.0180923489539	-2.14049167958964	0.784315663403813	-2.72912014825795	0.00635035622371526	0.0304976189082142	ENSG00000169760	NLGN1
ENSG00000188747|NOXA1	226.78856117455	-2.13770333766823	0.388477976737044	-5.5027658340468	3.73878866936278e-08	7.89780482552996e-07	ENSG00000188747	NOXA1
ENSG00000253636|RP11-531A24.5	89.9169617768108	-2.13488909940271	0.5760744620948	-3.70592560489409	0.000210620121041476	0.00176185645979568	ENSG00000253636	RP11-531A24.5
ENSG00000166106|ADAMTS15	3092.06099616741	-2.13066198707196	0.227956918804148	-9.3467748127555	9.03610658941996e-21	7.72738275029802e-19	ENSG00000166106	ADAMTS15
ENSG00000184619|KRBA2	62.6917703515974	-2.1297935214323	0.698462669223593	-3.04925891572669	0.00229406675753929	0.0132995745187585	ENSG00000184619	KRBA2
ENSG00000227234|SPANXB1	148.548457628593	-2.1283107647122	0.499203631467062	-4.26341202378177	2.01328788630005e-05	0.00022792162665574	ENSG00000227234	SPANXB1
ENSG00000279407|AC007191.4	64.0053008245705	-2.12180126569918	0.761065886604922	-2.78793374272026	0.00530453915738232	0.0264697654612631	ENSG00000279407	AC007191.4
ENSG00000085552|IGSF9	1869.1950350397	-2.11558780846604	0.199819727882914	-10.5874821814675	3.40630769360624e-26	4.03910835998546e-24	ENSG00000085552	IGSF9
ENSG00000279488|AC004623.3	42.8471256598733	-2.11507084629262	0.827155923972602	-2.557040075509	0.0105567054707075	0.0457165761762342	ENSG00000279488	AC004623.3
ENSG00000163082|SGPP2	613.384316587113	-2.10927681466461	0.274481572502588	-7.68458441648108	1.53494437771175e-14	7.52875489656313e-13	ENSG00000163082	SGPP2
ENSG00000268812|RP1-102K2.8	52.2879226216144	-2.10076933068283	0.796544859466947	-2.6373521914242	0.00835560304541914	0.0380954860420558	ENSG00000268812	RP1-102K2.8
ENSG00000004139|SARM1	3797.62456809296	-2.09697894393511	0.273043464783442	-7.68001880432583	1.59065238673084e-14	7.78539734135239e-13	ENSG00000004139	SARM1
ENSG00000068078|FGFR3	916.087386323244	-2.09634304015134	0.234224130990265	-8.95015825776922	3.54973072047937e-19	2.55981208444851e-17	ENSG00000068078	FGFR3
ENSG00000166415|WDR72	290.420194513123	-2.09628942664607	0.34728300755974	-6.03625683092331	1.57730144027753e-09	4.19471009620165e-08	ENSG00000166415	WDR72
ENSG00000157734|SNX22	175.652191350867	-2.08914807160608	0.655857186888137	-3.18537040284412	0.00144568839469622	0.00903466879423849	ENSG00000157734	SNX22
ENSG00000095303|PTGS1	435.140872293232	-2.07721738783042	0.301412406857049	-6.89161209218434	5.51636285164354e-12	2.06674936545941e-10	ENSG00000095303	PTGS1
ENSG00000106123|EPHB6	2236.93607082659	-2.07144685070767	0.206616299028639	-10.0255732991352	1.17674681744537e-23	1.19778246851829e-21	ENSG00000106123	EPHB6
ENSG00000241489|AF011889.5	78.8763992975938	-2.06965657722424	0.725611495236799	-2.85229298434533	0.00434050740658404	0.0224430281818519	ENSG00000241489	AF011889.5
ENSG00000164050|PLXNB1	4912.06505629679	-2.05787779498914	0.200801215033463	-10.2483333810814	1.20401602439549e-24	1.28824114535785e-22	ENSG00000164050	PLXNB1
ENSG00000062038|CDH3	2036.83528690599	-2.05569611457636	0.196399111544186	-10.4669318430897	1.22550831107299e-25	1.4238178377739e-23	ENSG00000062038	CDH3
ENSG00000273760|CH17-360D5.3	361.923149199952	-2.0461926339951	0.442775325163284	-4.62128876138371	3.81363517741715e-06	5.25637289522493e-05	ENSG00000273760	CH17-360D5.3
ENSG00000088970|KIZ	648.332934398235	-2.04170421697223	0.261119792722332	-7.81903277298986	5.32307518830163e-15	2.68535135157217e-13	ENSG00000088970	KIZ
ENSG00000185215|TNFAIP2	2854.6300671597	-2.04124654311813	0.188696674403491	-10.8176074091975	2.84097075396424e-27	3.6510442024689e-25	ENSG00000185215	TNFAIP2
ENSG00000180440|SERTM1	798.104460070612	-2.03131899054378	0.245954964024079	-8.25890625384945	1.47013331461103e-16	8.56175867577525e-15	ENSG00000180440	SERTM1
ENSG00000083067|TRPM3	261.993802281708	-2.03069875722854	0.376798470661198	-5.38934978601456	7.07130562775988e-08	1.41573816067005e-06	ENSG00000083067	TRPM3
ENSG00000100336|APOL4	62.1442820089906	-2.03021099547581	0.721598022502614	-2.81349301434436	0.00490064509431872	0.0247767999449907	ENSG00000100336	APOL4
ENSG00000184897|H1FX	11702.8657192773	-2.0269245090893	0.174248336842955	-11.6323894150916	2.82089127107223e-31	4.70230310143083e-29	ENSG00000184897	H1FX
ENSG00000004777|ARHGAP33	272.803267038706	-2.02594441093928	0.373926079168879	-5.41803453624395	6.02577782405662e-08	1.21914681675109e-06	ENSG00000004777	ARHGAP33
ENSG00000142606|MMEL1	89.6683837816915	-2.02278905392048	0.577096389646179	-3.50511472643359	0.000456410559431801	0.00342441895276228	ENSG00000142606	MMEL1
ENSG00000129465|RIPK3	144.587984274927	-2.02152192571394	0.508252186839941	-3.97739936601701	6.9673093660047e-05	0.000681445512991378	ENSG00000129465	RIPK3
ENSG00000148204|CRB2	6101.68113881752	-2.01619161653499	0.235144642015246	-8.57426135358959	9.97247371250574e-18	6.42596037205832e-16	ENSG00000148204	CRB2
ENSG00000099953|MMP11	208.625599267102	-2.0049508592098	0.39573337329892	-5.06641843849583	4.05370319471895e-07	6.98512271845055e-06	ENSG00000099953	MMP11
ENSG00000079841|RIMS1	260.462187807869	-2.00340648532233	0.396329010361711	-5.05490749590577	4.30599426044025e-07	7.37565837432372e-06	ENSG00000079841	RIMS1
ENSG00000278834|RP11-458J1.1	107.647338033712	-2.00120340424822	0.548927625946462	-3.64565984595463	0.000266706571004534	0.00215274314364501	ENSG00000278834	RP11-458J1.1
ENSG00000229212|RP11-561C5.4	89.7228056047624	-2.00105650102062	0.674343087154252	-2.96741605147186	0.00300314279286006	0.0166028110567058	ENSG00000229212	RP11-561C5.4
ENSG00000135502|SLC26A10	97.1499722907114	-1.99596568769169	0.601385947291803	-3.31894301268602	0.00090358867555747	0.00610818509918426	ENSG00000135502	SLC26A10
ENSG00000095539|SEMA4G	238.939709351946	-1.99045089942632	0.432680963786284	-4.60027379528875	4.21935986547656e-06	5.75489307952148e-05	ENSG00000095539	SEMA4G
ENSG00000054793|ATP9A	2340.28534250345	-1.98717189357757	0.263580634764914	-7.5391422262486	4.73072800919632e-14	2.20294872719741e-12	ENSG00000054793	ATP9A
ENSG00000126822|PLEKHG3	2753.23186022984	-1.98508497646858	0.242524873145647	-8.18507788797583	2.72127590908308e-16	1.56110301776926e-14	ENSG00000126822	PLEKHG3
ENSG00000134594|RAB33A	121.747212653047	-1.98409846385062	0.530209815853545	-3.74210058834269	0.000182488437151635	0.00156757431226147	ENSG00000134594	RAB33A
ENSG00000128052|KDR	5387.70852666705	-1.98146247849935	0.219306114958797	-9.03514468290875	1.63785620958765e-19	1.22328715082319e-17	ENSG00000128052	KDR
ENSG00000155465|SLC7A7	3250.64671311224	-1.97743525063271	0.183338061903706	-10.7857322702108	4.02028558159226e-27	5.0536966950245e-25	ENSG00000155465	SLC7A7
ENSG00000206561|COLQ	93.5486732387718	-1.97409974233788	0.628060191191191	-3.14316966753419	0.00167128935249722	0.0102033811743222	ENSG00000206561	COLQ
ENSG00000163701|IL17RE	160.798012665219	-1.97168054635866	0.541393412755541	-3.6418628300691	0.000270672294948966	0.0021801629807444	ENSG00000163701	IL17RE
ENSG00000218537|MIF-AS1	1554.12009207916	-1.97058685089906	0.21845928068911	-9.02038514767155	1.87429175531687e-19	1.39534652230775e-17	ENSG00000218537	MIF-AS1
ENSG00000185112|FAM43A	480.026715473092	-1.97001321257147	0.303737904524519	-6.48589847768717	8.82045473001657e-11	2.80496855913126e-09	ENSG00000185112	FAM43A
ENSG00000179292|TMEM151A	604.504240218581	-1.96809669323541	0.265453964086825	-7.41407912293102	1.22472789061513e-13	5.48125299527441e-12	ENSG00000179292	TMEM151A
ENSG00000204444|APOM	98.6192769125582	-1.9641198884448	0.557755372729552	-3.52147192923084	0.000429158101584462	0.00325176316497001	ENSG00000204444	APOM
ENSG00000171798|KNDC1	142.781818406836	-1.96210325675317	0.48507629613418	-4.04493740962023	5.23371049862848e-05	0.000532726886329422	ENSG00000171798	KNDC1
ENSG00000267530|AC006273.5	55.7689217387538	-1.95836734143587	0.727306396990209	-2.69263043682845	0.00708907996326977	0.0332403578220664	ENSG00000267530	AC006273.5
ENSG00000146013|GFRA3	176.2650867614	-1.95684605194366	0.450876134512448	-4.34009676307149	1.42419988245754e-05	0.000169762805145787	ENSG00000146013	GFRA3
ENSG00000139178|C1RL	3309.04437610589	-1.95674151989501	0.187609081685611	-10.4298869879554	1.81103564130778e-25	2.07268974590269e-23	ENSG00000139178	C1RL
ENSG00000140470|ADAMTS17	743.585643154294	-1.95585632759508	0.264635792166558	-7.39074753109772	1.46005617445684e-13	6.43431652053737e-12	ENSG00000140470	ADAMTS17
ENSG00000235098|ANKRD65	88.7562704530794	-1.95361837619585	0.60336593331431	-3.23786655548243	0.00120427124398366	0.00777520507903457	ENSG00000235098	ANKRD65
ENSG00000100246|DNAL4	443.649502026138	-1.95139526400463	0.359200522824799	-5.4326069702199	5.55366405725166e-08	1.13359794119802e-06	ENSG00000100246	DNAL4
ENSG00000126882|FAM78A	101.777262908236	-1.94774686784376	0.540631311412187	-3.60272671361938	0.000314896546402572	0.0024875962065401	ENSG00000126882	FAM78A
ENSG00000090238|YPEL3	777.877643969688	-1.94459244171716	0.245579132636466	-7.91839445330952	2.40597052259537e-15	1.24936672464523e-13	ENSG00000090238	YPEL3
ENSG00000106633|GCK	112.956090118319	-1.93970934139205	0.539000771324997	-3.59871347980405	0.000319795279903976	0.00251789762566841	ENSG00000106633	GCK
ENSG00000169242|EFNA1	1118.83202884983	-1.93344405093876	0.225798139940907	-8.56271026610208	1.10244732447587e-17	7.02512416959637e-16	ENSG00000169242	EFNA1
ENSG00000106333|PCOLCE	514.470170340738	-1.93090270603801	0.291270588440697	-6.62924024143668	3.37419039565031e-11	1.14483592716135e-09	ENSG00000106333	PCOLCE
ENSG00000147394|ZNF185	1669.65498984773	-1.92809780712619	0.237287957364206	-8.12556114749143	4.45297429474928e-16	2.49844440674177e-14	ENSG00000147394	ZNF185
ENSG00000258539|RP11-12J10.3	105.888986551328	-1.91838026644127	0.564304511507026	-3.3995479875184	0.000674973344630991	0.00475707316785886	ENSG00000258539	RP11-12J10.3
ENSG00000136960|ENPP2	635.202234146366	-1.91661081741537	0.285344840849748	-6.71682309624999	1.85729220206063e-11	6.55293708837464e-10	ENSG00000136960	ENPP2
ENSG00000088280|ASAP3	2255.48197947129	-1.91496874614154	0.21913237543209	-8.73886728223327	2.35459284786604e-18	1.61686727977046e-16	ENSG00000088280	ASAP3
ENSG00000053702|NRIP2	90.4870727856487	-1.90675592644248	0.596368675561652	-3.19727712835809	0.0013873157188769	0.00871962043635086	ENSG00000053702	NRIP2
ENSG00000143248|RGS5	614.320017098016	-1.90566715373646	0.329649002942688	-5.78089767214549	7.43030773098218e-09	1.76577271739167e-07	ENSG00000143248	RGS5
ENSG00000167371|PRRT2	84.8200882450662	-1.90429188946814	0.737258388725882	-2.58293688968274	0.00979632411539267	0.0430888412907253	ENSG00000167371	PRRT2
ENSG00000135917|SLC19A3	962.07708299699	-1.90294334126218	0.244631158652002	-7.77882650659881	7.32003664173445e-15	3.6766402381323e-13	ENSG00000135917	SLC19A3
ENSG00000130684|ZNF337	504.36318118671	-1.9007859656642	0.397672864417619	-4.779772862923	1.75493345851918e-06	2.61975920050456e-05	ENSG00000130684	ZNF337
ENSG00000154556|SORBS2	97.2430198720098	-1.89890589239551	0.573155605391881	-3.3130721823739	0.000922771612097249	0.00621048512717528	ENSG00000154556	SORBS2
ENSG00000214274|ANG	62.0924289318272	-1.8988542297444	0.677264506789284	-2.80371141660195	0.00505180995347659	0.0254237226361355	ENSG00000214274	ANG
ENSG00000087116|ADAMTS2	5601.42937242281	-1.89717765752726	0.204119963914046	-9.29442481346979	1.480042589808e-20	1.23358332376606e-18	ENSG00000087116	ADAMTS2
ENSG00000105552|BCAT2	1721.34900468385	-1.89530986005794	0.203160097223801	-9.32914428550442	1.06729081529263e-20	9.02645511580575e-19	ENSG00000105552	BCAT2
ENSG00000074410|CA12	2498.10096014893	-1.88764772317796	0.235962471284407	-7.99977942637653	1.24642287792673e-15	6.66807253112243e-14	ENSG00000074410	CA12
ENSG00000196502|SULT1A1	1627.13056278543	-1.88738637342034	0.21025630466786	-8.97659823519595	2.79267435345349e-19	2.03945018497918e-17	ENSG00000196502	SULT1A1
ENSG00000223652|AC106786.1	113.933930867145	-1.88673476439826	0.5156482394121	-3.65895705675124	0.000253243767068887	0.00206362721135412	ENSG00000223652	AC106786.1
ENSG00000224687|RASAL2-AS1	63.3081501128305	-1.88594686700794	0.715385458448044	-2.6362667073207	0.00838238178432483	0.0381838238745759	ENSG00000224687	RASAL2-AS1
ENSG00000281100|RP11-640L9.2	89.7819000342703	-1.88149703986374	0.5808357510852	-3.23929275418818	0.00119826512790036	0.00774873161693578	ENSG00000281100	RP11-640L9.2
ENSG00000237854|LINC00674	112.120941344606	-1.87595176228968	0.537776149821808	-3.48835061374753	0.000486010316600758	0.00361233645333888	ENSG00000237854	LINC00674
ENSG00000168824|NSG1	234.362647246284	-1.87447095598183	0.40595225803038	-4.61746650967403	3.88453347473919e-06	5.3381008394803e-05	ENSG00000168824	NSG1
ENSG00000189409|MMP23B	210.171425530096	-1.87435964246828	0.401145807921742	-4.67251459557555	2.97534365785943e-06	4.19135367454981e-05	ENSG00000189409	MMP23B
ENSG00000125355|TMEM255A	2272.06334153712	-1.8741642385705	0.192522872675535	-9.73476144691174	2.14319965399163e-22	2.03727953886047e-20	ENSG00000125355	TMEM255A
ENSG00000114626|ABTB1	1039.982412149	-1.86882080596645	0.235196120499792	-7.9457977537861	1.9294500189014e-15	1.01800615217449e-13	ENSG00000114626	ABTB1
ENSG00000140563|MCTP2	1008.50827478181	-1.86101939497069	0.25513429952555	-7.29427363718427	3.00274606992987e-13	1.27680537139865e-11	ENSG00000140563	MCTP2
ENSG00000104883|PEX11G	104.527343236456	-1.85731560828395	0.548123428631668	-3.38849885129074	0.000702763232402748	0.00491991886456281	ENSG00000104883	PEX11G
ENSG00000112667|DNPH1	898.985726141324	-1.85660964839741	0.267940512660812	-6.92918599714596	4.23269001901029e-12	1.59883088993945e-10	ENSG00000112667	DNPH1
ENSG00000186918|ZNF395	7926.19009944471	-1.85648610621243	0.203402389701581	-9.12715975921498	7.0319904582409e-20	5.4465962458375e-18	ENSG00000186918	ZNF395
ENSG00000131914|LIN28A	107.615603737515	-1.85540886659789	0.563970010155303	-3.28990696878893	0.00100220512018209	0.00668059304105149	ENSG00000131914	LIN28A
ENSG00000186998|EMID1	297.872417965718	-1.85449388886907	0.377597135270405	-4.911302855995	9.04732217643668e-07	1.44130608965893e-05	ENSG00000186998	EMID1
ENSG00000265190|ANXA8	5001.8431621402	-1.85020723527252	0.178995953234124	-10.3365869554183	4.81377429052756e-25	5.29837625738258e-23	ENSG00000265190	ANXA8
ENSG00000119227|PIGZ	245.119974223886	-1.84812938192023	0.383500195432664	-4.81910936143116	1.44200498524585e-06	2.18956321324064e-05	ENSG00000119227	PIGZ
ENSG00000106484|MEST	8610.9529490261	-1.84685349428163	0.167001859304386	-11.0588798350769	1.98561763048907e-28	2.73515856118386e-26	ENSG00000106484	MEST
ENSG00000276168|RN7SL1	768.272948014083	-1.83971075607353	0.255666834776256	-7.19573486206584	6.21252482795611e-13	2.56120472995992e-11	ENSG00000276168	RN7SL1
ENSG00000274012|Metazoa_SRP	1364.34899607183	-1.83832002335561	0.26415248174087	-6.9593138449442	3.4193400734862e-12	1.30014048017317e-10	ENSG00000274012	Metazoa_SRP
ENSG00000171094|ALK	68.3489172960597	-1.83111131409575	0.674394203242265	-2.71519432594819	0.00662368914567041	0.0315272801793921	ENSG00000171094	ALK
ENSG00000255423|EBLN2	105.911636725477	-1.82803618651135	0.538987158140245	-3.39161361992171	0.00069482347753863	0.0048701155628576	ENSG00000255423	EBLN2
ENSG00000258643|BCL2L2-PABPN1	219.281577226018	-1.82635563794344	0.504813377858853	-3.61788280193735	0.000297022831320272	0.00236262559187121	ENSG00000258643	BCL2L2-PABPN1
ENSG00000165507|C10orf10	169.441784065018	-1.82159314711937	0.480299608528472	-3.79261842977618	0.000149067118952163	0.00131788624303442	ENSG00000165507	C10orf10
ENSG00000129007|CALML4	217.816525197958	-1.81720727405517	0.424071924620806	-4.28513930904543	1.82624715885559e-05	0.00021005494821157	ENSG00000129007	CALML4
ENSG00000204060|FOXO6	354.522851933997	-1.81574829300888	0.318701645535503	-5.6973295194568	1.21698572261345e-08	2.79955395629999e-07	ENSG00000204060	FOXO6
ENSG00000167754|KLK5	227.059669477389	-1.81453497051587	0.386004108781521	-4.7008177613542	2.5912169103055e-06	3.70321490025563e-05	ENSG00000167754	KLK5
ENSG00000138336|TET1	401.705853791065	-1.81130475264788	0.342008316605776	-5.29608393919768	1.18312469075158e-07	2.27373436809101e-06	ENSG00000138336	TET1
ENSG00000197852|FAM212B	703.994057287834	-1.80993663368027	0.322916435442129	-5.60496907257803	2.08292153663097e-08	4.58278130385947e-07	ENSG00000197852	FAM212B
ENSG00000183762|KREMEN1	1304.80858259801	-1.80979105116667	0.268221783245985	-6.74736790302719	1.50551194050282e-11	5.3281225660503e-10	ENSG00000183762	KREMEN1
ENSG00000197165|SULT1A2	110.791717347595	-1.80756517656176	0.532035272783565	-3.39745364457647	0.000680161103717741	0.00478483976450242	ENSG00000197165	SULT1A2
ENSG00000134986|NREP	5904.48522334136	-1.80451434099362	0.173965886374401	-10.3728057184156	3.29699597188925e-25	3.66396595832562e-23	ENSG00000134986	NREP
ENSG00000171045|TSNARE1	281.762384682387	-1.80235781473836	0.37246821937985	-4.83895731490659	1.30522072511177e-06	2.0110715043852e-05	ENSG00000171045	TSNARE1
ENSG00000158555|GDPD5	1757.58173953261	-1.80038493832111	0.206752529189914	-8.70792219749508	3.09495617824382e-18	2.09401093895062e-16	ENSG00000158555	GDPD5
ENSG00000119772|DNMT3A	2152.40259299868	-1.79877075484941	0.285866580886225	-6.29234361453857	3.1270830915373e-10	9.11729016954678e-09	ENSG00000119772	DNMT3A
ENSG00000128268|MGAT3	441.49752809754	-1.79580870052667	0.317701900042441	-5.65249594127945	1.58134533858896e-08	3.5455427065205e-07	ENSG00000128268	MGAT3
ENSG00000266714|MYO15B	563.047287594512	-1.79465202737847	0.306037948722336	-5.86414866153326	4.51442885567707e-09	1.11307525611999e-07	ENSG00000266714	MYO15B
ENSG00000185101|ANO9	375.585436662318	-1.79438458202695	0.32350380177425	-5.54671868517677	2.91080501818858e-08	6.27555376180039e-07	ENSG00000185101	ANO9
ENSG00000198435|NRARP	967.115912115116	-1.79140789099866	0.241413640306434	-7.42049160405669	1.16686405508566e-13	5.24268373499815e-12	ENSG00000198435	NRARP
ENSG00000204305|AGER	151.927408273857	-1.78914881247117	0.506272527195759	-3.5339638561493	0.000409377056450418	0.00312348583966349	ENSG00000204305	AGER
ENSG00000184481|FOXO4	648.257614172209	-1.78225628122877	0.267894782504742	-6.6528219197297	2.87526013168471e-11	9.87201254765299e-10	ENSG00000184481	FOXO4
ENSG00000138821|SLC39A8	50119.983620101	-1.77711044413437	0.162169010210967	-10.9583849702388	6.0570630795027e-28	8.10096971400466e-26	ENSG00000138821	SLC39A8
ENSG00000255152|MSH5-SAPCD1	276.691448856929	-1.77382287275149	0.542123436448917	-3.27199075614698	0.0010679306766266	0.00703581804530513	ENSG00000255152	MSH5-SAPCD1
ENSG00000178585|CTNNBIP1	1161.54077423199	-1.77289609698522	0.221962452685646	-7.98736937501806	1.37848593447378e-15	7.3574687788016e-14	ENSG00000178585	CTNNBIP1
ENSG00000136859|ANGPTL2	853.269637459292	-1.77269138842824	0.3240751758189	-5.47000054524033	4.50034194485959e-08	9.36885666059276e-07	ENSG00000136859	ANGPTL2
ENSG00000243649|CFB	34555.9812569333	-1.77155394733477	0.181636796956244	-9.75327674249582	1.78608197731677e-22	1.70485600855581e-20	ENSG00000243649	CFB
ENSG00000149300|C11orf52	127.942857201684	-1.76547509931301	0.51586218497592	-3.42237743089353	0.000620760783936907	0.00444167373987079	ENSG00000149300	C11orf52
ENSG00000134030|CTIF	3858.06565248368	-1.76392314884903	0.216365059746291	-8.1525323493424	3.5638157526225e-16	2.01926151658443e-14	ENSG00000134030	CTIF
ENSG00000138764|CCNG2	2562.08140360641	-1.76310809352647	0.191802735540376	-9.19229899698343	3.84533500856303e-20	3.07146133808972e-18	ENSG00000138764	CCNG2
ENSG00000246859|STARD4-AS1	543.743916934899	-1.76130666286591	0.281280642283781	-6.26174147131301	3.80701726947944e-10	1.0988284224229e-08	ENSG00000246859	STARD4-AS1
ENSG00000145882|PCYOX1L	679.221615588768	-1.7577609468249	0.272969047630556	-6.43941487902285	1.19934953937748e-10	3.73846027152296e-09	ENSG00000145882	PCYOX1L
ENSG00000213214|ARHGEF35	244.606521282227	-1.75588050497679	0.381071052092371	-4.60775095703457	4.07047779075687e-06	5.5703314157389e-05	ENSG00000213214	ARHGEF35
ENSG00000106078|COBL	82.6486258058764	-1.75421087698367	0.600150269388798	-2.92295274443547	0.00346729134167948	0.0187189791185156	ENSG00000106078	COBL
ENSG00000090006|LTBP4	4835.35847620804	-1.75288458936316	0.179275005653609	-9.77762953052159	1.40461655679999e-22	1.35763862490029e-20	ENSG00000090006	LTBP4
ENSG00000174348|PODN	3701.54623816774	-1.75097662635566	0.232849798416282	-7.51976870181917	5.48732321429925e-14	2.55010875195434e-12	ENSG00000174348	PODN
ENSG00000168993|CPLX1	156.36008505926	-1.7501673981121	0.450347611965803	-3.88625886228746	0.000101800950780581	0.00094619356434605	ENSG00000168993	CPLX1
ENSG00000264230|ANXA8L1	5412.30825474332	-1.74735190802971	0.179686808198083	-9.72443066662673	2.37228744003241e-22	2.24576544323068e-20	ENSG00000264230	ANXA8L1
ENSG00000204052|LRRC73	70.3392127135255	-1.74286276099654	0.670988688436291	-2.59745475748362	0.00939174916389892	0.0417725827081073	ENSG00000204052	LRRC73
ENSG00000165757|KIAA1462	2880.97839158523	-1.73778062302139	0.22487406583772	-7.72779473945855	1.09425593896517e-14	5.40177330900316e-13	ENSG00000165757	KIAA1462
ENSG00000099864|PALM	2989.54183044517	-1.73643406384573	0.200021086333654	-8.68125504002713	3.91425323231708e-18	2.64057130076898e-16	ENSG00000099864	PALM
ENSG00000095015|MAP3K1	2820.1630013561	-1.73511144773518	0.205400375163941	-8.44745997348008	2.97708882295778e-17	1.83605767515605e-15	ENSG00000095015	MAP3K1
ENSG00000077420|APBB1IP	117.411363034298	-1.73456426349841	0.518485555665894	-3.3454437535308	0.000821510195348426	0.00562106500112885	ENSG00000077420	APBB1IP
ENSG00000099204|ABLIM1	5946.95592880306	-1.73417374326744	0.215630858214655	-8.04232639811281	8.81487183967078e-16	4.79378987706351e-14	ENSG00000099204	ABLIM1
ENSG00000254815|RP11-496I9.1	75.2850083015994	-1.73249913332456	0.634427032598791	-2.7308091306068	0.00631790502398388	0.0303671306250993	ENSG00000254815	RP11-496I9.1
ENSG00000138449|SLC40A1	1987.41580872965	-1.73025984093787	0.200607260640034	-8.62511075330726	6.40306575824664e-18	4.19647078925088e-16	ENSG00000138449	SLC40A1
ENSG00000134245|WNT2B	5342.2123470427	-1.7286833805127	0.209791563849	-8.24000426326455	1.7220451944159e-16	9.97831930789507e-15	ENSG00000134245	WNT2B
ENSG00000257894|RP1-78O14.1	68.2462876430267	-1.72841802288673	0.660298570235727	-2.61763102450711	0.00885424885335498	0.0398285374701951	ENSG00000257894	RP1-78O14.1
ENSG00000254726|MEX3A	1072.56335113792	-1.72731119038333	0.228536281013517	-7.55814867872626	4.08846565653201e-14	1.91160699111509e-12	ENSG00000254726	MEX3A
ENSG00000128602|SMO	1675.15657604772	-1.72625237925912	0.215764964639942	-8.00061484560201	1.23799463639832e-15	6.63842158874289e-14	ENSG00000128602	SMO
ENSG00000116774|OLFML3	1883.86989639786	-1.72565488443138	0.20469399574006	-8.43041281300101	3.44447937443856e-17	2.1186311104167e-15	ENSG00000116774	OLFML3
ENSG00000092850|TEKT2	110.018448938645	-1.72392691238971	0.524960047525886	-3.28392021548021	0.00102373899638859	0.00679777107637773	ENSG00000092850	TEKT2
ENSG00000110237|ARHGEF17	4641.18077532316	-1.71253560593862	0.271271848613056	-6.31298682371346	2.73700809458804e-10	8.07206848819274e-09	ENSG00000110237	ARHGEF17
ENSG00000176533|GNG7	143.416273048649	-1.70928969353153	0.463485890831388	-3.68790016555942	0.000226112326503429	0.0018663394183297	ENSG00000176533	GNG7
ENSG00000240053|LY6G5B	585.125952251774	-1.70619371812771	0.314410672407441	-5.42664059417384	5.74245950504358e-08	1.16695705348076e-06	ENSG00000240053	LY6G5B
ENSG00000066735|KIF26A	225.16234008973	-1.70378682057924	0.38922638315228	-4.37736724520202	1.2012148029748e-05	0.000145512087033346	ENSG00000066735	KIF26A
ENSG00000111077|TNS2	1215.50333228553	-1.70333490555385	0.284432248107401	-5.98854355259561	2.11728445556832e-09	5.5284916703625e-08	ENSG00000111077	TNS2
ENSG00000115896|PLCL1	106.050534061573	-1.70293446568274	0.539691084963189	-3.15538743019796	0.00160285105640296	0.00982990821154192	ENSG00000115896	PLCL1
ENSG00000128849|CGNL1	926.013570943413	-1.70260482299245	0.248676090098935	-6.84667682492141	7.55852044848927e-12	2.78647763456806e-10	ENSG00000128849	CGNL1
ENSG00000132182|NUP210	6548.89265122589	-1.70237891548539	0.242138139206034	-7.03061038243484	2.05631970155495e-12	8.04482626098131e-11	ENSG00000132182	NUP210
ENSG00000176658|MYO1D	1692.51645833441	-1.70135275806197	0.233021324864393	-7.30127493289329	2.85053593067455e-13	1.21884253808991e-11	ENSG00000176658	MYO1D
ENSG00000186453|FAM228A	68.9437908645822	-1.70109097036022	0.673789183880247	-2.52466351650809	0.0115809114603584	0.0491254448154316	ENSG00000186453	FAM228A
ENSG00000228343|RP11-1148L6.5	103.748085586536	-1.69999713067356	0.536439024706699	-3.16904075277343	0.00152942948722634	0.00946288217432886	ENSG00000228343	RP11-1148L6.5
ENSG00000104419|NDRG1	4388.93866801813	-1.69881391804402	0.180095444053574	-9.43285337933736	3.99081879707657e-21	3.50399983236449e-19	ENSG00000104419	NDRG1
ENSG00000073670|ADAM11	240.896084407334	-1.69868508051144	0.429228188484557	-3.95753383883957	7.57275622124039e-05	0.000733180488692819	ENSG00000073670	ADAM11
ENSG00000188338|SLC38A3	95.9037420617948	-1.69042768217833	0.641120580248541	-2.63667667870373	0.0083722588400806	0.0381452648756614	ENSG00000188338	SLC38A3
ENSG00000138606|SHF	189.858561092305	-1.68458120442442	0.418381916104093	-4.02641973656743	5.6632558444066e-05	0.000568897543426766	ENSG00000138606	SHF
ENSG00000277476|RP11-147L13.13	206.723994329126	-1.68181938303719	0.464835128940678	-3.61809871571007	0.000296775206566172	0.00236147244961889	ENSG00000277476	RP11-147L13.13
ENSG00000242689|CNTF	89.3843574633287	-1.67816994086098	0.609480214249668	-2.75344449520314	0.00589717689392762	0.0287778229248857	ENSG00000242689	CNTF
ENSG00000183044|ABAT	777.475620203969	-1.6777504931314	0.304227178533201	-5.51479490169318	3.4918693177376e-08	7.39658948298671e-07	ENSG00000183044	ABAT
ENSG00000169100|SLC25A6	16031.8226592374	-1.67654452956299	0.168922193382594	-9.92495122157078	3.24261238702307e-23	3.24317631961212e-21	ENSG00000169100	SLC25A6
ENSG00000102886|GDPD3	94.1223390808258	-1.67628393513627	0.557397676697792	-3.00733929331592	0.00263545430705591	0.0148811956012553	ENSG00000102886	GDPD3
ENSG00000169291|SHE	1394.81853607472	-1.6726757035011	0.230815795058237	-7.24679913295825	4.26736097599936e-13	1.8045288950715e-11	ENSG00000169291	SHE
ENSG00000111913|FAM65B	1542.36762319316	-1.67237301535419	0.207012753451547	-8.07859896296499	6.55150950604123e-16	3.63158854643307e-14	ENSG00000111913	FAM65B
ENSG00000225783|MIAT	471.019138814746	-1.66996910286581	0.358237311171446	-4.66162806270782	3.13717762878676e-06	4.40852988226088e-05	ENSG00000225783	MIAT
ENSG00000215914|MMP23A	115.006515204709	-1.66973642408065	0.515588964611963	-3.23850302990349	0.00120158744677136	0.00776659669163483	ENSG00000215914	MMP23A
ENSG00000173894|CBX2	604.077190151123	-1.66957570152827	0.264740615937272	-6.3064584767902	2.85492524920503e-10	8.39148270890028e-09	ENSG00000173894	CBX2
ENSG00000118707|TGIF2	1727.51179142354	-1.66951712823973	0.210670644663975	-7.92477343439403	2.28562679700237e-15	1.18956015471137e-13	ENSG00000118707	TGIF2
ENSG00000171462|DLK2	222.325417320877	-1.66641712140056	0.385104150926022	-4.3271855610839	1.5102672258434e-05	0.00017807374302051	ENSG00000171462	DLK2
ENSG00000134463|ECHDC3	418.985125598085	-1.66490424222212	0.33122842038828	-5.02645346758122	4.99633646542066e-07	8.37723936228404e-06	ENSG00000134463	ECHDC3
ENSG00000168453|HR	619.59606096614	-1.66278452155503	0.311535445708937	-5.33738470038668	9.42968287299254e-08	1.84456143546191e-06	ENSG00000168453	HR
ENSG00000279528|RP11-1148L6.8	91.7108831589977	-1.66226859905927	0.572136385950475	-2.90537123643654	0.00366817743258093	0.0196413882989099	ENSG00000279528	RP11-1148L6.8
ENSG00000171812|COL8A2	457.103355737185	-1.65973915136984	0.304346135787705	-5.45345892785568	4.93993599002806e-08	1.0191774664987e-06	ENSG00000171812	COL8A2
ENSG00000249685|RP11-360F5.3	87.6567443550762	-1.65588052916914	0.583783831573997	-2.83646178535737	0.00456164370082283	0.0233367613249592	ENSG00000249685	RP11-360F5.3
ENSG00000100100|PIK3IP1	160.473695046096	-1.65549826027192	0.488955893148775	-3.38578240587479	0.000709756378361892	0.00495911188378682	ENSG00000100100	PIK3IP1
ENSG00000236901|MIR600HG	233.011473825424	-1.65388009537969	0.398830079241406	-4.14682889145534	3.37111802682693e-05	0.000358360439413709	ENSG00000236901	MIR600HG
ENSG00000008517|IL32	537.345363010633	-1.65055233037113	0.33046505094907	-4.99463506240939	5.89471264451105e-07	9.74152080993766e-06	ENSG00000008517	IL32
ENSG00000225828|FAM229A	389.421179689783	-1.64562351593351	0.320399936437703	-5.13615431460448	2.80417429544673e-07	4.97740937441795e-06	ENSG00000225828	FAM229A
ENSG00000114739|ACVR2B	557.887329450101	-1.64447176985668	0.277110210245494	-5.93436008149909	2.94993775729161e-09	7.53167238276762e-08	ENSG00000114739	ACVR2B
ENSG00000118898|PPL	3110.59480726948	-1.64370865208462	0.199011196416081	-8.25937777213321	1.46433794090311e-16	8.54965228236933e-15	ENSG00000118898	PPL
ENSG00000171223|JUNB	1807.45428458204	-1.64205540542752	0.215537140948113	-7.61843364073768	2.5677243292756e-14	1.2204117865838e-12	ENSG00000171223	JUNB
ENSG00000276570|CTD-2587H24.14	191.933911556716	-1.64103808957256	0.46948145630937	-3.4954268534329	0.000473304162328196	0.0035270129414311	ENSG00000276570	CTD-2587H24.14
ENSG00000082497|SERTAD4	730.221982149006	-1.64058663877829	0.263354661882987	-6.22957128249824	4.67713311231491e-10	1.3398850574806e-08	ENSG00000082497	SERTAD4
ENSG00000163913|IFT122	1424.92987989901	-1.63983079274058	0.224612546170157	-7.30070880145007	2.86255681426728e-13	1.22171163182568e-11	ENSG00000163913	IFT122
ENSG00000277954|RP11-679B19.1	119.929662255823	-1.63976594040893	0.509834301048578	-3.2162723006993	0.0012986754451195	0.00825953274523889	ENSG00000277954	RP11-679B19.1
ENSG00000159239|C2orf81	173.288028656622	-1.63869894527247	0.442929782980655	-3.69968109673051	0.000215870554486716	0.00179923414326537	ENSG00000159239	C2orf81
ENSG00000129757|CDKN1C	720.041675632822	-1.63719741601519	0.303174309444237	-5.40018519054735	6.65721381860447e-08	1.33982980475221e-06	ENSG00000129757	CDKN1C
ENSG00000083290|ULK2	4146.99836727489	-1.63434776004207	0.179015585711579	-9.1296394866716	6.87277785762442e-20	5.34126289989163e-18	ENSG00000083290	ULK2
ENSG00000132205|EMILIN2	9696.38206611005	-1.62828457393569	0.178409572440109	-9.12666597237821	7.06412690355111e-20	5.45312668756006e-18	ENSG00000132205	EMILIN2
ENSG00000270012|LL0XNC01-7P3.1	122.556427387769	-1.62678261892774	0.561762767174212	-2.89585339931089	0.0037812900152893	0.0200928393697996	ENSG00000270012	LL0XNC01-7P3.1
ENSG00000125378|BMP4	3553.89300344634	-1.62599457678557	0.196342544832925	-8.2814174491279	1.21717695980982e-16	7.14284152639413e-15	ENSG00000125378	BMP4
ENSG00000276600|RAB7B	728.84062758887	-1.62047482137757	0.2531464886613	-6.40133240617729	1.54026822851249e-10	4.72624631469226e-09	ENSG00000276600	RAB7B
ENSG00000173801|JUP	2829.45841654485	-1.62020715147783	0.188184911774416	-8.60965491973145	7.32808304250974e-18	4.76201192965802e-16	ENSG00000173801	JUP
ENSG00000278962|RP11-399B17.1	161.586205730396	-1.6191668933063	0.454216651800427	-3.56474578130993	0.000364209023154645	0.00282354740408974	ENSG00000278962	RP11-399B17.1
ENSG00000014257|ACPP	113.226336162273	-1.61873310902153	0.533488286366769	-3.03424301974019	0.00241140096662055	0.0138818488078426	ENSG00000014257	ACPP
ENSG00000170542|SERPINB9	3697.07923770014	-1.61604820359262	0.186941018899928	-8.64469560026153	5.39489242241523e-18	3.60279508316046e-16	ENSG00000170542	SERPINB9
ENSG00000141433|ADCYAP1	270.934583330272	-1.61257270146633	0.430447877951853	-3.74626704896128	0.000179485520564968	0.00154581988583921	ENSG00000141433	ADCYAP1
ENSG00000047617|ANO2	104.294564253119	-1.60999875035175	0.613553378674597	-2.62405653087542	0.00868893622330506	0.0392614985034197	ENSG00000047617	ANO2
ENSG00000148225|WDR31	253.27511291984	-1.60887321231976	0.367177118376857	-4.38173603908638	1.17737398269134e-05	0.000142833722926215	ENSG00000148225	WDR31
ENSG00000147251|DOCK11	3009.63022584904	-1.60811544574817	0.230126805308557	-6.9879536353533	2.78924526185029e-12	1.07477048582251e-10	ENSG00000147251	DOCK11
ENSG00000036672|USP2	155.194010891573	-1.60648747664792	0.453919314956683	-3.53914764962409	0.00040142126113922	0.00307053622961008	ENSG00000036672	USP2
ENSG00000090565|RAB11FIP3	2689.55438486276	-1.60571223418184	0.207297548299125	-7.7459296907112	9.48850062628791e-15	4.70416957773981e-13	ENSG00000090565	RAB11FIP3
ENSG00000139714|MORN3	99.540745626289	-1.6050147672433	0.596332962881188	-2.69147417155787	0.00711370064195584	0.0333286292398273	ENSG00000139714	MORN3
ENSG00000173473|SMARCC1	9565.73694680975	-1.60447665807213	0.207512016978354	-7.73196984654387	1.05895030703824e-14	5.23872964798012e-13	ENSG00000173473	SMARCC1
ENSG00000171105|INSR	747.650854751534	-1.60316359132861	0.249936532324658	-6.41428276377844	1.41487384020987e-10	4.36882655304535e-09	ENSG00000171105	INSR
ENSG00000147642|SYBU	501.120329604776	-1.60206468479097	0.292780841665743	-5.47189042724316	4.45260117079911e-08	9.27786570045858e-07	ENSG00000147642	SYBU
ENSG00000131370|SH3BP5	2177.16039376053	-1.59611737004245	0.226900000723331	-7.03445290856857	2.00044348088781e-12	7.85293546661145e-11	ENSG00000131370	SH3BP5
ENSG00000164694|FNDC1	313.266623929427	-1.5954866866335	0.34608930548284	-4.61004330777453	4.02585096895967e-06	5.51911058938904e-05	ENSG00000164694	FNDC1
ENSG00000129219|PLD2	1142.39947205919	-1.59261252374781	0.25002769339685	-6.36974449554264	1.89343359568432e-10	5.7011186433406e-09	ENSG00000129219	PLD2
ENSG00000128833|MYO5C	318.349040002487	-1.5914696294288	0.403971826309039	-3.93955599322247	8.1632548533644e-05	0.000781808289746621	ENSG00000128833	MYO5C
ENSG00000133519|ZDHHC8P1	490.084770606657	-1.59101202244008	0.30547819666017	-5.20826703782726	1.90612471617058e-07	3.49496273400433e-06	ENSG00000133519	ZDHHC8P1
ENSG00000005379|BZRAP1	381.393390337631	-1.58941211300929	0.374606836114567	-4.24288069458292	2.20668762654611e-05	0.000247020156501542	ENSG00000005379	BZRAP1
ENSG00000172348|RCAN2	1133.95347327102	-1.5892559638823	0.250046600250989	-6.3558391207361	2.07291889681918e-10	6.20096570902839e-09	ENSG00000172348	RCAN2
ENSG00000173531|MST1	590.604598593466	-1.58861044962303	0.269468246054618	-5.89535306249421	3.7388108557456e-09	9.37923717836116e-08	ENSG00000173531	MST1
ENSG00000179542|SLITRK4	1166.21131060614	-1.58536360191584	0.219387071301705	-7.22633103450123	4.96217328343906e-13	2.08302617175606e-11	ENSG00000179542	SLITRK4
ENSG00000184381|PLA2G6	309.659820804511	-1.58454802937021	0.35594680442924	-4.45164280070172	8.52158340417134e-06	0.000107827560302287	ENSG00000184381	PLA2G6
ENSG00000266010|GATA6-AS1	548.760103750021	-1.58369576501778	0.291719111393302	-5.42883788948132	5.67221755746694e-08	1.15472294417672e-06	ENSG00000266010	GATA6-AS1
ENSG00000166387|PPFIBP2	1118.0350690132	-1.58158828075302	0.223632185533025	-7.07227484712598	1.52414158542018e-12	6.03465628760859e-11	ENSG00000166387	PPFIBP2
ENSG00000219626|FAM228B	141.010991812629	-1.57998565951602	0.593682129823972	-2.66133268991015	0.00778320113090788	0.0359094983584847	ENSG00000219626	FAM228B
ENSG00000064545|TMEM161A	1090.86610611509	-1.57942520271766	0.23010391925094	-6.86396480276905	6.6975139244536e-12	2.48499371480856e-10	ENSG00000064545	TMEM161A
ENSG00000231584|FAHD2CP	87.2297836362991	-1.57758764766114	0.579605736476876	-2.72182890606032	0.00649217448605495	0.0310555171298	ENSG00000231584	FAHD2CP
ENSG00000102317|RBM3	7836.99444012938	-1.57607297830032	0.171749017738756	-9.17660548543957	4.44894699733731e-20	3.52908885264646e-18	ENSG00000102317	RBM3
ENSG00000170271|FAXDC2	1129.65801125085	-1.57475612977327	0.247565310603748	-6.36097248816017	2.00480355005022e-10	6.0050131335098e-09	ENSG00000170271	FAXDC2
ENSG00000239653|PSMD6-AS2	115.850935837373	-1.57413567572643	0.563215918056836	-2.79490622558644	0.00519147716157671	0.0259958077111255	ENSG00000239653	PSMD6-AS2
ENSG00000154930|ACSS1	1001.63494719864	-1.57078311210784	0.235947555035225	-6.65734006810679	2.78827543245734e-11	9.58766637492505e-10	ENSG00000154930	ACSS1
ENSG00000141542|RAB40B	181.909624593372	-1.56833770301539	0.416592071941649	-3.76468446868347	0.000166759522818747	0.00145136685146025	ENSG00000141542	RAB40B
ENSG00000166897|ELFN2	256.877969731912	-1.56731895990407	0.422641376587502	-3.70838977612401	0.000208581418461823	0.00174734411882584	ENSG00000166897	ELFN2
ENSG00000120693|SMAD9	1168.02973771387	-1.56714145342793	0.222046059400836	-7.0577314348954	1.69242747096002e-12	6.68945043676364e-11	ENSG00000120693	SMAD9
ENSG00000113389|NPR3	102.79325768387	-1.56671980984995	0.535255356040845	-2.92705115823332	0.00342192588147958	0.0185218783476603	ENSG00000113389	NPR3
ENSG00000262246|CORO7	1418.91411724767	-1.5652438888245	0.217601974105662	-7.19315114330927	6.33127877199645e-13	2.60545146459761e-11	ENSG00000262246	CORO7
ENSG00000205544|TMEM256	486.427265274848	-1.56370528869968	0.319866799497075	-4.88861392041401	1.01548427340613e-06	1.602208520263e-05	ENSG00000205544	TMEM256
ENSG00000185818|NAT8L	1110.24311157698	-1.56349823173366	0.246030892783297	-6.35488581960634	2.08581494034436e-10	6.23143985554307e-09	ENSG00000185818	NAT8L
ENSG00000112149|CD83	228.96997496913	-1.55935772427657	0.390074466679256	-3.99758983855453	6.39907075688523e-05	0.000632864246308632	ENSG00000112149	CD83
ENSG00000133985|TTC9	243.953577071768	-1.55932010593693	0.435427370779113	-3.58112560344295	0.000342117125008201	0.00266781774362327	ENSG00000133985	TTC9
ENSG00000133247|KMT5C	782.324034708718	-1.55877404064992	0.260646388322103	-5.9804168041017	2.22567378924295e-09	5.79178731309329e-08	ENSG00000133247	KMT5C
ENSG00000132589|FLOT2	6768.68916196358	-1.55766882068318	0.172726000097493	-9.01814909049002	1.91293865661622e-19	1.41495951308037e-17	ENSG00000132589	FLOT2
ENSG00000266074|BAHCC1	1100.78516719066	-1.55622409867116	0.298991675774596	-5.20490777758095	1.94092971922048e-07	3.54921679339808e-06	ENSG00000266074	BAHCC1
ENSG00000111653|ING4	1369.7155090447	-1.55374160341413	0.211764696156655	-7.33711346420431	2.18249580025725e-13	9.45501570416533e-12	ENSG00000111653	ING4
ENSG00000162337|LRP5	2671.6524207602	-1.55149587253555	0.192971556139872	-8.04002363649375	8.98211444385731e-16	4.87322077043617e-14	ENSG00000162337	LRP5
ENSG00000065361|ERBB3	628.688195807149	-1.55085898334392	0.306374355207409	-5.06197387928901	4.14937885324234e-07	7.12330680149155e-06	ENSG00000065361	ERBB3
ENSG00000100968|NFATC4	1498.84330906839	-1.55025311666396	0.212267170160687	-7.3033108016205	2.80771590196519e-13	1.20276902437257e-11	ENSG00000100968	NFATC4
ENSG00000183401|CCDC159	256.316769874641	-1.54966344957825	0.363278207359719	-4.26577597605179	1.9920859602049e-05	0.00022641277385649	ENSG00000183401	CCDC159
ENSG00000135127|CCDC64	5190.47276969434	-1.54870481562019	0.184820267361253	-8.37951831653324	5.31447452997781e-17	3.21721505493709e-15	ENSG00000135127	CCDC64
ENSG00000165821|SALL2	1664.14594913231	-1.54768028189597	0.23747984833773	-6.51710152557849	7.16789140957702e-11	2.31587323013918e-09	ENSG00000165821	SALL2
ENSG00000099958|DERL3	281.130558449337	-1.54734465671425	0.36810582832145	-4.20353207600676	2.62781893424465e-05	0.00028717504400648	ENSG00000099958	DERL3
ENSG00000175497|DPP10	587.214384985578	-1.54602627516526	0.267384866045939	-5.78202610352539	7.38062517260662e-09	1.7557797463355e-07	ENSG00000175497	DPP10
ENSG00000260942|CAPN10-AS1	131.646772490185	-1.54559435551581	0.483658805052256	-3.19562952099843	0.00139526142911978	0.0087599874223448	ENSG00000260942	CAPN10-AS1
ENSG00000137834|SMAD6	2710.46812067368	-1.54548510215153	0.214538408033922	-7.20376885572474	5.85706227684146e-13	2.43785165228045e-11	ENSG00000137834	SMAD6
ENSG00000119650|IFT43	738.368163531016	-1.5386528348973	0.262963571919654	-5.85120145602304	4.88034660211594e-09	1.19433503441569e-07	ENSG00000119650	IFT43
ENSG00000187650|VMAC	147.392248627835	-1.53840755143856	0.475116220069838	-3.23796049567077	0.00120387478197659	0.00777520507903457	ENSG00000187650	VMAC
ENSG00000180921|FAM83H	2298.09044346646	-1.53597170500316	0.214768134907076	-7.15176721010189	8.56677616718792e-13	3.50035735257533e-11	ENSG00000180921	FAM83H
ENSG00000276924|FP236383.9	686.073907052453	-1.5357763787004	0.399485813007731	-3.84438277579253	0.000120856238812861	0.00110106016540636	ENSG00000276924	FP236383.9
ENSG00000241935|HOGA1	107.546620287815	-1.53544613994515	0.549794522626507	-2.79276361759652	0.00522598657768501	0.0261344772245796	ENSG00000241935	HOGA1
ENSG00000135097|MSI1	207.569075084988	-1.53326367343215	0.427866549507158	-3.58350909926998	0.000339008948665232	0.0026462714133339	ENSG00000135097	MSI1
ENSG00000172346|CSDC2	693.14876361899	-1.53222774191967	0.276495921542703	-5.54159256082563	2.99733068108187e-08	6.44398083996331e-07	ENSG00000172346	CSDC2
ENSG00000116254|CHD5	870.453178069824	-1.5318786247973	0.289564021649671	-5.29029337301664	1.22120316123104e-07	2.3410464600799e-06	ENSG00000116254	CHD5
ENSG00000125534|PPDPF	3749.82129004233	-1.52178662987404	0.183737394785832	-8.28240017035109	1.20717144630463e-16	7.10224346567563e-15	ENSG00000125534	PPDPF
ENSG00000158270|COLEC12	1766.69053910475	-1.51897428680462	0.220725316750502	-6.88174020618395	5.91257706224056e-12	2.20800199252892e-10	ENSG00000158270	COLEC12
ENSG00000088305|DNMT3B	450.488248054217	-1.51857707399292	0.297362290080013	-5.10682465347004	3.27617499154658e-07	5.74429340743427e-06	ENSG00000088305	DNMT3B
ENSG00000166317|SYNPO2L	125.959170213945	-1.51736792653015	0.518317205836494	-2.92748901530544	0.00341711131423293	0.0185001714927311	ENSG00000166317	SYNPO2L
ENSG00000138002|IFT172	1357.37651010476	-1.51604614318144	0.227590761589428	-6.66128155903086	2.71450031362848e-11	9.37603081301946e-10	ENSG00000138002	IFT172
ENSG00000205090|TMEM240	285.72442238773	-1.5153452811455	0.347051627472715	-4.36633964860065	1.26345963557635e-05	0.000152570212371645	ENSG00000205090	TMEM240
ENSG00000159403|C1R	52774.8550660884	-1.51520634720827	0.178022743945666	-8.51130767690404	1.71982606217418e-17	1.08689227291909e-15	ENSG00000159403	C1R
ENSG00000117245|KIF17	257.643045118061	-1.5078087925188	0.387397048660511	-3.89215353532584	9.93583313086706e-05	0.000926485226357786	ENSG00000117245	KIF17
ENSG00000076555|ACACB	612.410494064	-1.50761030113731	0.282479003908434	-5.33707029647416	9.44604245932254e-08	1.84619167998518e-06	ENSG00000076555	ACACB
ENSG00000065413|ANKRD44	117.488060602916	-1.50733256245192	0.52906312782727	-2.8490599385411	0.00438486187922883	0.0226211450037512	ENSG00000065413	ANKRD44
ENSG00000105376|ICAM5	167.012269361474	-1.50621106352939	0.443292082892754	-3.3977847149907	0.000679338572025368	0.00478104115608648	ENSG00000105376	ICAM5
ENSG00000177169|ULK1	2442.94577094065	-1.50106487662225	0.214653404863023	-6.99297026096615	2.69126575426536e-12	1.04050214136337e-10	ENSG00000177169	ULK1
ENSG00000143416|SELENBP1	1066.39887032822	-1.50020012883926	0.224198975655647	-6.69137815840631	2.21078533340625e-11	7.7172846448676e-10	ENSG00000143416	SELENBP1
ENSG00000012822|CALCOCO1	4561.31268832148	-1.49885120751265	0.196005115721048	-7.64700044689548	2.05721611425055e-14	9.92121582646115e-13	ENSG00000012822	CALCOCO1
ENSG00000263740|RN7SL4P	210.070240004723	-1.49446790612486	0.442068094569992	-3.38062828890323	0.000723203056335514	0.00503223324499158	ENSG00000263740	RN7SL4P
ENSG00000259291|RP11-617F23.1	145.637114859999	-1.49405156502948	0.45703706880035	-3.26899428300451	0.00107930482247133	0.00710395654824905	ENSG00000259291	RP11-617F23.1
ENSG00000079102|RUNX1T1	1142.21682727463	-1.49302882040968	0.245352550741362	-6.08523863272796	1.16317932052947e-09	3.15168163597878e-08	ENSG00000079102	RUNX1T1
ENSG00000160271|RALGDS	1592.35448786441	-1.49172099778872	0.225528401478943	-6.61433765329109	3.73218990002879e-11	1.2625778891215e-09	ENSG00000160271	RALGDS
ENSG00000164684|ZNF704	2247.58799139784	-1.49152299536754	0.218732901179078	-6.81892384422966	9.17250059423127e-12	3.32290084519207e-10	ENSG00000164684	ZNF704
ENSG00000163347|CLDN1	19360.2420830198	-1.48980582073368	0.167143245530855	-8.91334744638937	4.95145156770093e-19	3.54838603935801e-17	ENSG00000163347	CLDN1
ENSG00000283029|RN7SL1	162.806085859614	-1.48980262834402	0.525944034403404	-2.83262577554275	0.00461673995509817	0.0235641193536895	ENSG00000283029	RN7SL1
ENSG00000114923|SLC4A3	856.53479842105	-1.489415397542	0.261758376311357	-5.69003910602793	1.27010281132562e-08	2.91010409081021e-07	ENSG00000114923	SLC4A3
ENSG00000163629|PTPN13	15782.0847287623	-1.48822218300131	0.242384287367165	-6.13992845479681	8.25586559227451e-10	2.29369483194061e-08	ENSG00000163629	PTPN13
ENSG00000105270|CLIP3	1831.96290154172	-1.48650033694954	0.238491105154618	-6.23293827241824	4.57766585264301e-10	1.31302525279551e-08	ENSG00000105270	CLIP3
ENSG00000188060|RAB42	241.438594514848	-1.48315520916938	0.388364751769146	-3.8189748230576	0.000134007437635697	0.00120465302671808	ENSG00000188060	RAB42
ENSG00000255893|RP11-685N10.1	110.362159730167	-1.4823538604149	0.541957403186524	-2.73518518558685	0.00623451906112248	0.0300479523322987	ENSG00000255893	RP11-685N10.1
ENSG00000107282|APBA1	363.3444590286	-1.48219000044988	0.329638429140286	-4.49641142968526	6.91099482612849e-06	8.91146440472308e-05	ENSG00000107282	APBA1
ENSG00000126259|KIRREL2	139.286368085069	-1.48069983062372	0.49249455343686	-3.00653036727146	0.00264247658617839	0.0149095484799377	ENSG00000126259	KIRREL2
ENSG00000116128|BCL9	1356.32109091316	-1.48062329816853	0.294735269090997	-5.0235701439294	5.07196884926814e-07	8.48549610244103e-06	ENSG00000116128	BCL9
ENSG00000130529|TRPM4	391.844616765891	-1.48060609081302	0.324543140067136	-4.5621241308836	5.06386927496058e-06	6.77263074425542e-05	ENSG00000130529	TRPM4
ENSG00000100362|PVALB	119.858134958682	-1.47713098570879	0.509258033477777	-2.90055509899629	0.00372502342784135	0.0198662339359466	ENSG00000100362	PVALB
ENSG00000250510|GPR162	191.185643568724	-1.47343274770252	0.445376628463756	-3.3082848392491	0.000938692833893127	0.00630841073645267	ENSG00000250510	GPR162
ENSG00000175745|NR2F1	11806.4373658648	-1.4709473637208	0.187417828599384	-7.84849218835539	4.21068844767136e-15	2.15729792984927e-13	ENSG00000175745	NR2F1
ENSG00000133488|SEC14L4	161.167574992078	-1.46771862244014	0.487754420871735	-3.00913443248136	0.0026199316136493	0.0148080852187687	ENSG00000133488	SEC14L4
ENSG00000107719|PALD1	238.07835038313	-1.46752951133057	0.377038274302234	-3.89225606882075	9.9316337409634e-05	0.000926469191310308	ENSG00000107719	PALD1
ENSG00000106628|POLD2	6163.2620664615	-1.46611230191098	0.175209760583486	-8.36775472455706	5.87264742845253e-17	3.53650213204508e-15	ENSG00000106628	POLD2
ENSG00000273247|RP11-83A24.2	145.82719303329	-1.46537051577405	0.469274457877496	-3.12263003275703	0.00179242906868296	0.0107742457005442	ENSG00000273247	RP11-83A24.2
ENSG00000107020|PLGRKT	533.389458475739	-1.46515102425185	0.35222788334508	-4.15966791253841	3.18710645842806e-05	0.000341164248346576	ENSG00000107020	PLGRKT
ENSG00000108924|HLF	99.5754529397682	-1.46452733651072	0.551139175230648	-2.65727315772431	0.00787755854195099	0.0363011531849039	ENSG00000108924	HLF
ENSG00000143578|CREB3L4	706.310221693763	-1.46191342581043	0.259610582327953	-5.63117810029665	1.78982780370862e-08	3.97424698808042e-07	ENSG00000143578	CREB3L4
ENSG00000116678|LEPR	414.242234895569	-1.46002843143888	0.330652800889596	-4.41559372099915	1.00733123742859e-05	0.000124718233508113	ENSG00000116678	LEPR
ENSG00000110975|SYT10	155.250290895595	-1.45856736209168	0.464452555390266	-3.14040119957158	0.00168716605826739	0.0102730953452252	ENSG00000110975	SYT10
ENSG00000261408|TEN1-CDK3	537.866253301998	-1.45843636759874	0.340248557945131	-4.28638515444916	1.81604019089339e-05	0.000209299541840239	ENSG00000261408	TEN1-CDK3
ENSG00000184702|SEPT5	251.570379672133	-1.4552545962674	0.371535787763752	-3.91686250475756	8.97088791417161e-05	0.000848545664381594	ENSG00000184702	SEPT5
ENSG00000132849|INADL	1383.61886295207	-1.45349374268169	0.218524727591279	-6.65139253897274	2.90332796981219e-11	9.95352557638743e-10	ENSG00000132849	INADL
ENSG00000020181|ADGRA2	1579.96755201004	-1.45311262943146	0.269544936629798	-5.39098470036264	7.00726411708158e-08	1.40536271795418e-06	ENSG00000020181	ADGRA2
ENSG00000004838|ZMYND10	178.320548773476	-1.45295822647393	0.446470945043041	-3.254317537581	0.00113665151039285	0.00741143178715336	ENSG00000004838	ZMYND10
ENSG00000125730|C3	145036.047948741	-1.45205828200343	0.221033052161472	-6.56941696186982	5.05126542363308e-11	1.68161085101672e-09	ENSG00000125730	C3
ENSG00000131089|ARHGEF9	551.899460619995	-1.45170237130141	0.294758740727993	-4.92505283377181	8.433756377685e-07	1.35387391285601e-05	ENSG00000131089	ARHGEF9
ENSG00000075461|CACNG4	1168.20616601907	-1.45074366435232	0.252289559322669	-5.75031193620213	8.90789415575943e-09	2.08886031762579e-07	ENSG00000075461	CACNG4
ENSG00000134532|SOX5	115.763461446386	-1.4493710376023	0.504575726461216	-2.87245493905801	0.00407296159585005	0.0213329709815425	ENSG00000134532	SOX5
ENSG00000181350|LRRC75A	189.093365512289	-1.44845936352083	0.431812860000986	-3.35436828703416	0.000795464129490824	0.00547273140457904	ENSG00000181350	LRRC75A
ENSG00000239521|GATS	535.948939101299	-1.44838375591327	0.345025256257463	-4.19790647103373	2.69393841024789e-05	0.000293842385914379	ENSG00000239521	GATS
ENSG00000244693|CTAGE8	182.347352680041	-1.4481720997048	0.430838121499581	-3.36129053451508	0.000775791746720025	0.00535442944540878	ENSG00000244693	CTAGE8
ENSG00000136205|TNS3	9808.75260796129	-1.44815543405073	0.232162965545394	-6.23766771176767	4.44142833132357e-10	1.27873113058532e-08	ENSG00000136205	TNS3
ENSG00000124107|SLPI	24982.6516328801	-1.44594329185028	0.21095831980421	-6.85416575744564	7.17298720597222e-12	2.65285205283256e-10	ENSG00000124107	SLPI
ENSG00000179222|MAGED1	10672.1952298797	-1.44463721342054	0.165147647282744	-8.74754946370641	2.18035805770931e-18	1.50170529220194e-16	ENSG00000179222	MAGED1
ENSG00000242071|RPL7AP6	172.830237195152	-1.44456256652469	0.424017784644651	-3.40684428540021	0.000657186083991627	0.00465739638821423	ENSG00000242071	RPL7AP6
ENSG00000166825|ANPEP	1773.03094280767	-1.44424016667195	0.277302014842075	-5.20818490083621	1.90696848951372e-07	3.49496273400433e-06	ENSG00000166825	ANPEP
ENSG00000115282|TTC31	1547.14815805318	-1.44375270776993	0.21148483565923	-6.82674340819539	8.68638557508899e-12	3.16674506766002e-10	ENSG00000115282	TTC31
ENSG00000121769|FABP3	186.104532340862	-1.44306204427605	0.412271028708658	-3.50027516800319	0.000464778120564166	0.00347586342180041	ENSG00000121769	FABP3
ENSG00000164309|CMYA5	471.284905588347	-1.4376873798754	0.363718673463813	-3.95274558268848	7.72595699684105e-05	0.00074550299813478	ENSG00000164309	CMYA5
ENSG00000168542|COL3A1	112013.058026237	-1.43695229105797	0.159319860295701	-9.01929168398058	1.8930932665238e-19	1.40479733881011e-17	ENSG00000168542	COL3A1
ENSG00000184428|TOP1MT	780.820600065498	-1.43645027179678	0.247673149052339	-5.79978200016034	6.64011851643426e-09	1.59612629416984e-07	ENSG00000184428	TOP1MT
ENSG00000137103|TMEM8B	616.453681755271	-1.43451505174588	0.267751389935615	-5.35763811381458	8.43169091660184e-08	1.66634551413667e-06	ENSG00000137103	TMEM8B
ENSG00000174939|ASPHD1	885.588627722826	-1.43436529632575	0.249710476610922	-5.74411340602527	9.24038463095489e-09	2.16241920702427e-07	ENSG00000174939	ASPHD1
ENSG00000144810|COL8A1	11509.807579255	-1.4336385485167	0.171431342232975	-8.36275636556815	6.12696570014622e-17	3.6800187719625e-15	ENSG00000144810	COL8A1
ENSG00000215246|RP11-43F13.3	192.332853031447	-1.4307840663345	0.404788889288069	-3.53464263520405	0.00040832698855082	0.003117541999543	ENSG00000215246	RP11-43F13.3
ENSG00000150593|PDCD4	3550.65763070792	-1.43038271728981	0.200950834354181	-7.11807304451756	1.09446368664986e-12	4.41702502591112e-11	ENSG00000150593	PDCD4
ENSG00000188483|IER5L	2632.83975627316	-1.43023937821037	0.207525348691454	-6.89187796685419	5.50605995712397e-12	2.06625453921174e-10	ENSG00000188483	IER5L
ENSG00000132510|KDM6B	1089.62669439466	-1.42994235649708	0.282332521907988	-5.06474545275056	4.08946415672827e-07	7.04146957046236e-06	ENSG00000132510	KDM6B
ENSG00000169515|CCDC8	555.849758614047	-1.42657127610377	0.296530958636576	-4.81086791970398	1.50276302880546e-06	2.27581044862678e-05	ENSG00000169515	CCDC8
ENSG00000181754|AMIGO1	455.048842562784	-1.42627791835821	0.310045273766925	-4.60022467373719	4.22035499267638e-06	5.75489307952148e-05	ENSG00000181754	AMIGO1
ENSG00000170962|PDGFD	1178.11081186207	-1.42534734721238	0.244161585049863	-5.83772155198492	5.29195004253007e-09	1.28413521918103e-07	ENSG00000170962	PDGFD
ENSG00000157985|AGAP1	3354.59363369409	-1.42081289043303	0.215444758464476	-6.59478977608683	4.25858860337864e-11	1.43643067789035e-09	ENSG00000157985	AGAP1
ENSG00000123933|MXD4	4007.02999175209	-1.41991780865047	0.192039841269155	-7.39387097628545	1.42614803011833e-13	6.32121566181929e-12	ENSG00000123933	MXD4
ENSG00000153898|MCOLN2	138.740899759436	-1.4184763712693	0.483043210872026	-2.93654136802494	0.00331894550155615	0.0180750526320544	ENSG00000153898	MCOLN2
ENSG00000104679|R3HCC1	1080.29736810615	-1.41840504258378	0.239270474823038	-5.92804040545671	3.06571073033805e-09	7.79266404869574e-08	ENSG00000104679	R3HCC1
ENSG00000243207|PPAN-P2RY11	890.513976545766	-1.41732522106806	0.32528113174367	-4.35723158447735	1.31717879488894e-05	0.000158226532624674	ENSG00000243207	PPAN-P2RY11
ENSG00000167617|CDC42EP5	222.3674206952	-1.41701704569373	0.393077837187071	-3.60492734933656	0.000312240262837702	0.00246831640295438	ENSG00000167617	CDC42EP5
ENSG00000088340|FER1L4	126.118766192365	-1.41670975995578	0.536165056667619	-2.6423015493791	0.00823447055270658	0.0376658434513086	ENSG00000088340	FER1L4
ENSG00000106049|HIBADH	3295.26256544264	-1.41492971371663	0.182364037201582	-7.75881986069758	8.57233072082023e-15	4.26835272514607e-13	ENSG00000106049	HIBADH
ENSG00000159433|STARD9	1334.64566822063	-1.41243897838711	0.303320641727839	-4.65658707017525	3.21494348481645e-06	4.50954633687302e-05	ENSG00000159433	STARD9
ENSG00000196405|EVL	890.744767702397	-1.41089021036972	0.239456594246587	-5.89204993418062	3.81433868127056e-09	9.5375051112987e-08	ENSG00000196405	EVL
ENSG00000213366|GSTM2	787.27820589145	-1.40969685566235	0.266614313055207	-5.28740126330146	1.24066288655961e-07	2.37637044483075e-06	ENSG00000213366	GSTM2
ENSG00000188112|C6orf132	1725.88077143872	-1.4094212532847	0.245362964103554	-5.74422981249064	9.2340308277517e-09	2.16241920702427e-07	ENSG00000188112	C6orf132
ENSG00000196118|CCDC189	271.405951713755	-1.40648726818414	0.377079653592234	-3.72994738587801	0.000191519759225878	0.00163186042792207	ENSG00000196118	CCDC189
ENSG00000058453|CROCC	1580.00333845538	-1.40398600671363	0.21326067564719	-6.58342660902156	4.5972756924065e-11	1.54162871761106e-09	ENSG00000058453	CROCC
ENSG00000168135|KCNJ4	157.277637292869	-1.40274383319166	0.440323216963073	-3.18571399179549	0.00144397270495544	0.00902639894152034	ENSG00000168135	KCNJ4
ENSG00000102996|MMP15	3805.66393977765	-1.40266859716555	0.197745447729255	-7.09330411027226	1.30947263560405e-12	5.22970633844366e-11	ENSG00000102996	MMP15
ENSG00000279453|RP3-425C14.4	284.479390871441	-1.40080041439559	0.345156753495787	-4.05844706849316	4.94001272887284e-05	0.000506869102653839	ENSG00000279453	RP3-425C14.4
ENSG00000100842|EFS	492.327539593041	-1.39984789106207	0.288124407997276	-4.85848422489532	1.18287831380349e-06	1.83981965725054e-05	ENSG00000100842	EFS
ENSG00000156218|ADAMTSL3	294.049730449086	-1.39877299146425	0.368771675130541	-3.79305973260853	0.000148802343736964	0.00131655735204813	ENSG00000156218	ADAMTSL3
ENSG00000068724|TTC7A	2662.5914356989	-1.39745541762242	0.253553417121286	-5.51148327436643	3.55822246735264e-08	7.53020695850784e-07	ENSG00000068724	TTC7A
ENSG00000185565|LSAMP	521.615303003084	-1.39681952581631	0.356714960129662	-3.91578622132522	9.011006928154e-05	0.000851990149507829	ENSG00000185565	LSAMP
ENSG00000080603|SRCAP	4130.55441613155	-1.3932713516695	0.217796947985107	-6.39711145890241	1.58343746566476e-10	4.84380258778619e-09	ENSG00000080603	SRCAP
ENSG00000124766|SOX4	4123.82272087451	-1.39305981326355	0.189557700424272	-7.34900143938004	1.99693038060023e-13	8.70026259002419e-12	ENSG00000124766	SOX4
ENSG00000050327|ARHGEF5	1459.61079508761	-1.39035975062053	0.293928124747121	-4.73027122469725	2.24220074633319e-06	3.27074102527893e-05	ENSG00000050327	ARHGEF5
ENSG00000088882|CPXM1	7632.51429327654	-1.38817028317831	0.186120897217741	-7.45843322232808	8.75573753465723e-14	3.98057285073626e-12	ENSG00000088882	CPXM1
ENSG00000100979|PLTP	2379.03182442258	-1.38810321848074	0.231346266031099	-6.00011075300495	1.97182989258144e-09	5.18386268676364e-08	ENSG00000100979	PLTP
ENSG00000147813|NAPRT	2384.68489271803	-1.38753521152801	0.213935333460507	-6.4857692700124	8.82801789606603e-11	2.80496855913126e-09	ENSG00000147813	NAPRT
ENSG00000069011|PITX1	706.699410070806	-1.38383444319974	0.273868777625351	-5.05291057709693	4.35127652742121e-07	7.43660960154513e-06	ENSG00000069011	PITX1
ENSG00000164649|CDCA7L	6852.49678609662	-1.38265925948863	0.171125018935781	-8.079819468172	6.48627241245029e-16	3.6041113665702e-14	ENSG00000164649	CDCA7L
ENSG00000113119|TMCO6	846.320027439758	-1.38218678122191	0.238777959918551	-5.7885861060769	7.09813596893114e-09	1.69912091393644e-07	ENSG00000113119	TMCO6
ENSG00000006042|TMEM98	7635.08591920375	-1.38091632509118	0.176071600820429	-7.84292480250431	4.40171605659276e-15	2.24516798593924e-13	ENSG00000006042	TMEM98
ENSG00000154358|OBSCN	1573.47185778955	-1.38052328810188	0.256229431750602	-5.38784041579423	7.13093247699577e-08	1.42643452783314e-06	ENSG00000154358	OBSCN
ENSG00000214021|TTLL3	973.385369566899	-1.37710991121916	0.246098047678446	-5.59577747247512	2.19635267204415e-08	4.81648206555801e-07	ENSG00000214021	TTLL3
ENSG00000182272|B4GALNT4	921.510163423697	-1.3770708100019	0.25608970540399	-5.37729858304738	7.56117244347712e-08	1.50945677192154e-06	ENSG00000182272	B4GALNT4
ENSG00000147100|SLC16A2	1251.51725102478	-1.37605220307959	0.26659422730733	-5.16159789721656	2.44850786800898e-07	4.40042773403738e-06	ENSG00000147100	SLC16A2
ENSG00000133026|MYH10	13476.0754435904	-1.37561080133125	0.23101956603053	-5.95452075755979	2.60835023421802e-09	6.696706337941e-08	ENSG00000133026	MYH10
ENSG00000165655|ZNF503	3585.31618423711	-1.37544700035787	0.180667079287641	-7.61315789119504	2.67478698617206e-14	1.26606584012144e-12	ENSG00000165655	ZNF503
ENSG00000155846|PPARGC1B	885.702175136964	-1.37493114085346	0.286439136885522	-4.80008128708669	1.58601242464863e-06	2.38930123226045e-05	ENSG00000155846	PPARGC1B
ENSG00000197417|SHPK	1039.21153388163	-1.3743930860412	0.240476769976084	-5.71528420885678	1.09520822288478e-08	2.53208312659513e-07	ENSG00000197417	SHPK
ENSG00000147852|VLDLR	7761.55249816443	-1.3743569331531	0.167825864917072	-8.18918427044727	2.63002606020352e-16	1.51252798722304e-14	ENSG00000147852	VLDLR
ENSG00000179855|GIPC3	248.430129156354	-1.37387529439544	0.40630145947032	-3.38141855603105	0.000721126065251939	0.00502385948063465	ENSG00000179855	GIPC3
ENSG00000143437|ARNT	3393.58457669315	-1.37298263931281	0.215763311920759	-6.36337395403464	1.97369370445532e-10	5.91953715479662e-09	ENSG00000143437	ARNT
ENSG00000242028|HYPK	593.573225557081	-1.37245377689639	0.307322924847946	-4.46583598530908	7.97566960970505e-06	0.000101759458514506	ENSG00000242028	HYPK
ENSG00000221869|CEBPD	7601.46890893744	-1.37015586291051	0.190412280018477	-7.19573266376284	6.21262493182767e-13	2.56120472995992e-11	ENSG00000221869	CEBPD
ENSG00000140451|PIF1	707.506710616377	-1.36965095175951	0.255996714225113	-5.35026770130768	8.78242201064252e-08	1.72823640661095e-06	ENSG00000140451	PIF1
ENSG00000166153|DEPDC4	130.771923749015	-1.36947771656704	0.512833343597345	-2.67041473348951	0.00757576098966814	0.0351002630022812	ENSG00000166153	DEPDC4
ENSG00000274180|NATD1	726.518341186248	-1.36797379057688	0.294648735078231	-4.64272751828945	3.43839677785363e-06	4.78794669962136e-05	ENSG00000274180	NATD1
ENSG00000161996|WDR90	2694.81799027322	-1.36400598005243	0.213566101544245	-6.38680937746971	1.69382561536748e-10	5.13369755677385e-09	ENSG00000161996	WDR90
ENSG00000037965|HOXC8	202.201483460483	-1.36357683089241	0.453548618586304	-3.00646231740852	0.00264306810559841	0.0149095484799377	ENSG00000037965	HOXC8
ENSG00000243244|STON1	2830.29833039215	-1.36197067818721	0.205260224289807	-6.63533659723691	3.23762855159202e-11	1.10175158581099e-09	ENSG00000243244	STON1
ENSG00000100228|RAB36	644.538754449354	-1.36182062129249	0.312292975752711	-4.36071486401553	1.29638210833455e-05	0.000155972667469288	ENSG00000100228	RAB36
ENSG00000132622|HSPA12B	225.703911298432	-1.36098025497212	0.386313080940737	-3.52299811245819	0.000426694399186605	0.0032373608043828	ENSG00000132622	HSPA12B
ENSG00000237149|ZNF503-AS2	357.50976673095	-1.35966346798298	0.337541619437007	-4.0281357607124	5.62208777181793e-05	0.000565255712862324	ENSG00000237149	ZNF503-AS2
ENSG00000128342|LIF	1802.08382212902	-1.35883262845826	0.218007275125157	-6.23296918728131	4.57676220405613e-10	1.31302525279551e-08	ENSG00000128342	LIF
ENSG00000082014|SMARCD3	713.976719781987	-1.35648273573949	0.259267578687418	-5.23197980482904	1.67704076474439e-07	3.11898762330421e-06	ENSG00000082014	SMARCD3
ENSG00000115318|LOXL3	1303.30698638879	-1.35501527605499	0.236016696597482	-5.74118397380131	9.40168811015692e-09	2.19793123258181e-07	ENSG00000115318	LOXL3
ENSG00000007968|E2F2	1488.28538760959	-1.35399879261591	0.224534405614021	-6.03025086027779	1.63705362705305e-09	4.34858910354832e-08	ENSG00000007968	E2F2
ENSG00000221944|TIGD1	257.061659019778	-1.35264133459761	0.409274778144101	-3.30497115099861	0.000949861765569786	0.00636858643403304	ENSG00000221944	TIGD1
ENSG00000134762|DSC3	14245.668002879	-1.35070866592242	0.187059212310946	-7.22075459014099	5.16998805251697e-13	2.16630974790711e-11	ENSG00000134762	DSC3
ENSG00000119397|CNTRL	1822.19188532379	-1.35048911294802	0.252268883992131	-5.35337173406669	8.63302376959902e-08	1.70320822294902e-06	ENSG00000119397	CNTRL
ENSG00000260852|FBXL19-AS1	396.132454509249	-1.34832745073015	0.4639873372113	-2.90595743158422	0.00366131255028461	0.019609972970139	ENSG00000260852	FBXL19-AS1
ENSG00000162383|SLC1A7	222.691954878945	-1.34820679573218	0.412760646295861	-3.26631622425991	0.00108956503519721	0.00716124401990759	ENSG00000162383	SLC1A7
ENSG00000159388|BTG2	306.699562895275	-1.34808778434085	0.362300499426273	-3.72091064316952	0.000198505673434973	0.00168254403526092	ENSG00000159388	BTG2
ENSG00000196814|MVB12B	168.277017404822	-1.34676044483984	0.445238531273657	-3.02480659296776	0.00248792167339806	0.0142427256934883	ENSG00000196814	MVB12B
ENSG00000145284|SCD5	1993.23409014004	-1.34566568391014	0.206365885699075	-6.52077585087102	6.99446441597854e-11	2.26301911990394e-09	ENSG00000145284	SCD5
ENSG00000165475|CRYL1	334.600064055704	-1.3456479458335	0.33141551535272	-4.06030461308169	4.90087348155788e-05	0.000503526992272253	ENSG00000165475	CRYL1
ENSG00000167723|TRPV3	179.647292821476	-1.34518840077705	0.484542513624995	-2.77620304297621	0.00549978502313178	0.0272548588263946	ENSG00000167723	TRPV3
ENSG00000145687|SSBP2	629.774826877325	-1.34469028820106	0.267424238560002	-5.02830369992566	4.94837723559095e-07	8.30893941076892e-06	ENSG00000145687	SSBP2
ENSG00000179922|ZNF784	404.468094833	-1.34452553269382	0.315239886160211	-4.26508697573411	1.99824344306702e-05	0.000227000455132414	ENSG00000179922	ZNF784
ENSG00000162591|MEGF6	5614.16205837034	-1.34442025047752	0.179685679350432	-7.48206676980395	7.31627548887015e-14	3.3526613813938e-12	ENSG00000162591	MEGF6
ENSG00000112137|PHACTR1	1062.29197959349	-1.34242703255646	0.22972919175528	-5.84351959060776	5.11092846653704e-09	1.24151846298013e-07	ENSG00000112137	PHACTR1
ENSG00000213780|GTF2H4	1088.67634816111	-1.34148531878284	0.222759456293529	-6.02212512592585	1.72141729889576e-09	4.5516647751492e-08	ENSG00000213780	GTF2H4
ENSG00000149657|LSM14B	2333.34694951441	-1.34012211706851	0.207602473963049	-6.45523192227007	1.0805329604369e-10	3.39107506437796e-09	ENSG00000149657	LSM14B
ENSG00000189060|H1F0	29279.5487726965	-1.33970079660253	0.168460964622755	-7.95258889560918	1.82653677108551e-15	9.68148660876751e-14	ENSG00000189060	H1F0
ENSG00000169926|KLF13	2295.50183424749	-1.33927938036681	0.252247278002755	-5.30939081274124	1.09992253616856e-07	2.12270285419643e-06	ENSG00000169926	KLF13
ENSG00000130176|CNN1	864.169811897439	-1.33899882898531	0.249853113001213	-5.35914407029545	8.36171559060858e-08	1.6553606320685e-06	ENSG00000130176	CNN1
ENSG00000125652|ALKBH7	993.628417462328	-1.33795648624012	0.279850134225402	-4.78097496698885	1.74447086319037e-06	2.60583167122281e-05	ENSG00000125652	ALKBH7
ENSG00000152256|PDK1	1071.45523941484	-1.33018115224887	0.225036681357354	-5.91095257993328	3.40134949701641e-09	8.60777159839003e-08	ENSG00000152256	PDK1
ENSG00000069424|KCNAB2	1118.01865622769	-1.32870037228186	0.238655854963325	-5.56743253789457	2.58520114158881e-08	5.61567205487338e-07	ENSG00000069424	KCNAB2
ENSG00000104835|SARS2	1067.95830565811	-1.32803147363891	0.226154584348095	-5.87222884500463	4.29974631167067e-09	1.06512192487719e-07	ENSG00000104835	SARS2
ENSG00000101460|MAP1LC3A	591.058251535217	-1.32498474270109	0.291288169966139	-4.54870770362941	5.39763526527806e-06	7.16073827234467e-05	ENSG00000101460	MAP1LC3A
ENSG00000144712|CAND2	1729.00868125377	-1.32272610603959	0.253137041726676	-5.22533603544202	1.7383910853645e-07	3.21721227093523e-06	ENSG00000144712	CAND2
ENSG00000174080|CTSF	3339.70484376787	-1.32264774674144	0.18861457902424	-7.01243643828539	2.34203270675762e-12	9.10069601119128e-11	ENSG00000174080	CTSF
ENSG00000130635|COL5A1	12164.9767634359	-1.32235596135075	0.229419098835162	-5.76393146021755	8.21767985057109e-09	1.93688019756698e-07	ENSG00000130635	COL5A1
ENSG00000197879|MYO1C	11253.0446961329	-1.32039734149295	0.225690877109572	-5.8504683857997	4.90190632329222e-09	1.19706425754792e-07	ENSG00000197879	MYO1C
ENSG00000248098|BCKDHA	1921.54438049125	-1.32033550881777	0.201606582445257	-6.5490694440807	5.78967062448353e-11	1.90265118636599e-09	ENSG00000248098	BCKDHA
ENSG00000182809|CRIP2	1744.71128981572	-1.31764571164918	0.21595350128111	-6.10152511458466	1.05061127915617e-09	2.87033988903901e-08	ENSG00000182809	CRIP2
ENSG00000165716|FAM69B	738.022177301226	-1.31735527968672	0.259414326175562	-5.07819016439048	3.810472062156e-07	6.58573248067893e-06	ENSG00000165716	FAM69B
ENSG00000227855|DPY19L2P3	184.653701936714	-1.31690411216135	0.508116071089332	-2.59173875240373	0.00954922558156502	0.0423409001292584	ENSG00000227855	DPY19L2P3
ENSG00000054148|PHPT1	1657.35651297631	-1.31535521403712	0.239580312074535	-5.49024751928658	4.01370864270412e-08	8.41671409450917e-07	ENSG00000054148	PHPT1
ENSG00000153363|LINC00467	185.717838689304	-1.31461666920864	0.429115747725477	-3.06354794988706	0.00218729149039652	0.0127674329979907	ENSG00000153363	LINC00467
ENSG00000022567|SLC45A4	632.907723366895	-1.31392779006252	0.281060792074634	-4.67488823454827	2.94113749429568e-06	4.1507930625017e-05	ENSG00000022567	SLC45A4
ENSG00000177045|SIX5	1486.85542887211	-1.31029142835197	0.207503772988235	-6.31454266822543	2.70961559177215e-10	8.0015400607351e-09	ENSG00000177045	SIX5
ENSG00000163879|DNALI1	1034.0122924753	-1.30774429433787	0.229686011228498	-5.69361750566903	1.24375547757489e-08	2.85542425210907e-07	ENSG00000163879	DNALI1
ENSG00000046647|GEMIN8	523.482965637505	-1.30763993765212	0.276968493592424	-4.72125879984166	2.34389472459218e-06	3.40397438412364e-05	ENSG00000046647	GEMIN8
ENSG00000162706|CADM3	1086.21370485074	-1.30667355864131	0.255305947140883	-5.11806941152164	3.086790088444e-07	5.42463859393168e-06	ENSG00000162706	CADM3
ENSG00000131094|C1QL1	1798.24707220601	-1.30626417495111	0.21630923422968	-6.03887383542815	1.55193524558974e-09	4.13202759138269e-08	ENSG00000131094	C1QL1
ENSG00000177732|SOX12	2478.56177106428	-1.30570291652114	0.19560731262774	-6.67512323021387	2.47024507747439e-11	8.55805990394892e-10	ENSG00000177732	SOX12
ENSG00000205978|NYNRIN	1535.74414124088	-1.30569836159483	0.225542968737974	-5.78913352475971	7.07504400775153e-09	1.69535742035746e-07	ENSG00000205978	NYNRIN
ENSG00000090447|TFAP4	708.400346460374	-1.30431289116326	0.259312897117342	-5.0298805252754	4.90785557624463e-07	8.25294661373768e-06	ENSG00000090447	TFAP4
ENSG00000213347|MXD3	1047.46145776569	-1.30276479404682	0.23560275962234	-5.52949717624311	3.21149970190778e-08	6.85954866691611e-07	ENSG00000213347	MXD3
ENSG00000110328|GALNT18	807.878094941042	-1.30217538353129	0.258872688372052	-5.030176770366	4.90027838843272e-07	8.25226969601072e-06	ENSG00000110328	GALNT18
ENSG00000106330|MOSPD3	646.505196744467	-1.30181875426421	0.258035996733943	-5.0451052207514	4.53271857368282e-07	7.70093486477102e-06	ENSG00000106330	MOSPD3
ENSG00000142303|ADAMTS10	265.148711195251	-1.29996019737354	0.377876515498332	-3.44017197168019	0.00058134466913421	0.00421072190452247	ENSG00000142303	ADAMTS10
ENSG00000143951|WDPCP	535.845874098324	-1.29800749419927	0.275524628967008	-4.71103980455661	2.46456089152179e-06	3.55676027280848e-05	ENSG00000143951	WDPCP
ENSG00000137054|POLR1E	1501.93498409318	-1.2979478895748	0.213111805286876	-6.09045513845463	1.12590132212565e-09	3.06149338229059e-08	ENSG00000137054	POLR1E
ENSG00000185561|TLCD2	309.773811470902	-1.29636419568369	0.353905333366832	-3.66302531626437	0.00024925389361096	0.00203688688050676	ENSG00000185561	TLCD2
ENSG00000145604|SKP2	5726.19992625701	-1.29479686287516	0.179740764149911	-7.20369065414258	5.86042411628885e-13	2.43785165228045e-11	ENSG00000145604	SKP2
ENSG00000260238|PMF1-BGLAP	504.994467076509	-1.29138393270386	0.362716803192345	-3.56030909331502	0.000370418525751804	0.00286520099744267	ENSG00000260238	PMF1-BGLAP
ENSG00000276710|CSPG4P10	229.327708850692	-1.28902524855371	0.396923096677252	-3.24754406922772	0.00116405635865688	0.0075601220989675	ENSG00000276710	CSPG4P10
ENSG00000122176|FMOD	1246.9562746506	-1.2881798029305	0.244680289039886	-5.26474693971162	1.40382591248252e-07	2.65354242323319e-06	ENSG00000122176	FMOD
ENSG00000112182|BACH2	291.07747633191	-1.28786344359924	0.370055866999976	-3.48018652977963	0.000501064797094283	0.00370626835767103	ENSG00000112182	BACH2
ENSG00000257379|RP11-793H13.8	303.684101809733	-1.28782934842606	0.47130798137831	-2.73245817874734	0.00628636517845946	0.0302408081483232	ENSG00000257379	RP11-793H13.8
ENSG00000242612|DECR2	1185.31622024789	-1.28761586290334	0.217641532280971	-5.91622310966389	3.29418295635321e-09	8.34574721673451e-08	ENSG00000242612	DECR2
ENSG00000074181|NOTCH3	433.036999212955	-1.28742716075184	0.366696555535144	-3.51087879424724	0.000446627987916223	0.00336639260616802	ENSG00000074181	NOTCH3
ENSG00000277117|CH507-9B2.1	282.779726947789	-1.28501303326803	0.414243078362074	-3.10207484539995	0.00192169365097749	0.0114288109480575	ENSG00000277117	CH507-9B2.1
ENSG00000107742|SPOCK2	523.104415539254	-1.28439466845579	0.30440196487701	-4.21940334378174	2.44949708746207e-05	0.000270774776549627	ENSG00000107742	SPOCK2
ENSG00000110002|VWA5A	151.816934853561	-1.28343293199741	0.452782692219928	-2.83454503462781	0.0045890989296157	0.0234594737281954	ENSG00000110002	VWA5A
ENSG00000134184|GSTM1	983.527197433082	-1.27983333109937	0.238602165361414	-5.36387978357526	8.14531254902332e-08	1.61529974032528e-06	ENSG00000134184	GSTM1
ENSG00000125356|NDUFA1	996.675859260497	-1.27836414533293	0.245539110582501	-5.20635650385887	1.92584490842815e-07	3.52443407108043e-06	ENSG00000125356	NDUFA1
ENSG00000130707|ASS1	3975.74040814728	-1.27762136795348	0.180124388391253	-7.09299489849385	1.31240296882587e-12	5.23232545838307e-11	ENSG00000130707	ASS1
ENSG00000116353|MECR	962.116581139051	-1.27701116800462	0.247511429738908	-5.15940281768685	2.47738776515341e-07	4.44885465648627e-06	ENSG00000116353	MECR
ENSG00000136811|ODF2	2279.12315435366	-1.2767676346381	0.221164246753357	-5.77293867964994	7.79007974724004e-09	1.84555092178692e-07	ENSG00000136811	ODF2
ENSG00000114796|KLHL24	3002.54263616502	-1.27659400558324	0.191677645187336	-6.66010897794347	2.73624618247606e-11	9.43697259095643e-10	ENSG00000114796	KLHL24
ENSG00000106268|NUDT1	722.14191461595	-1.27567624482537	0.260584722606352	-4.89543758385426	9.80872212438475e-07	1.55506439524016e-05	ENSG00000106268	NUDT1
ENSG00000205593|DENND6B	410.407155098205	-1.2752848414041	0.306899342083418	-4.15538473542073	3.24740627396844e-05	0.000346973218422526	ENSG00000205593	DENND6B
ENSG00000105767|CADM4	2144.59031001191	-1.27464501804095	0.197560402627129	-6.45192559384831	1.10437801964332e-10	3.46118691605924e-09	ENSG00000105767	CADM4
ENSG00000243989|ACY1	675.584331418292	-1.27320839848833	0.26041628182595	-4.88912747529082	1.01283895161078e-06	1.59913158839083e-05	ENSG00000243989	ACY1
ENSG00000249863|RP11-177C12.1	126.342894502877	-1.27002306177749	0.503572369771339	-2.52202689824736	0.0116680785717982	0.0494313958500266	ENSG00000249863	RP11-177C12.1
ENSG00000128918|ALDH1A2	8888.65440676241	-1.269932859493	0.185617056321246	-6.84168192655281	7.82687225215363e-12	2.88078990861667e-10	ENSG00000128918	ALDH1A2
ENSG00000112964|GHR	819.331379549678	-1.26951055626617	0.26731175170514	-4.74917600205811	2.04247133345304e-06	3.00607873031053e-05	ENSG00000112964	GHR
ENSG00000182326|C1S	43039.7389768806	-1.26825432191117	0.166179455427204	-7.63183582862767	2.31434044221352e-14	1.1101947119926e-12	ENSG00000182326	C1S
ENSG00000151150|ANK3	531.228093485671	-1.26729848234894	0.325188026637819	-3.89712528918049	9.73412670662713e-05	0.000912113445047864	ENSG00000151150	ANK3
ENSG00000135587|SMPD2	380.075318035777	-1.26705937597331	0.313759281167493	-4.03831679897597	5.3836114724725e-05	0.000546057745197087	ENSG00000135587	SMPD2
ENSG00000116157|GPX7	419.595123075489	-1.26621029465918	0.327949071389435	-3.86099673737319	0.00011292541155379	0.00103702042610115	ENSG00000116157	GPX7
ENSG00000121691|CAT	694.943497568812	-1.26401953947931	0.266040964772545	-4.75122145403433	2.02191543833282e-06	2.97963758766228e-05	ENSG00000121691	CAT
ENSG00000182195|LDOC1	1354.63659092447	-1.26322671776645	0.214207110161934	-5.89722123047871	3.69674078408992e-09	9.29396994504966e-08	ENSG00000182195	LDOC1
ENSG00000100292|HMOX1	1293.68445537952	-1.26183453842525	0.219103412817122	-5.75908208001516	8.45725731403705e-09	1.98927144429559e-07	ENSG00000100292	HMOX1
ENSG00000010322|NISCH	5367.92856135373	-1.26179241243998	0.178207445392426	-7.08046967208034	1.43666704790855e-12	5.70796006391852e-11	ENSG00000010322	NISCH
ENSG00000164402|SEPT8	3240.66772705851	-1.26102859914622	0.209283820063378	-6.02544715957656	1.6864270960442e-09	4.46942038218903e-08	ENSG00000164402	SEPT8
ENSG00000205403|CFI	11013.6579226273	-1.26089185817935	0.16475084375278	-7.65332564895028	1.95847114171387e-14	9.4648466689046e-13	ENSG00000205403	CFI
ENSG00000100097|LGALS1	14998.1576679378	-1.26081299054929	0.188889239288572	-6.67487992062431	2.47434677593401e-11	8.55937943362196e-10	ENSG00000100097	LGALS1
ENSG00000105516|DBP	842.481784963783	-1.26066882233871	0.252457253317086	-4.99359319557879	5.92661664942702e-07	9.78721388394969e-06	ENSG00000105516	DBP
ENSG00000142279|WTIP	1583.1425204642	-1.25967563595103	0.215252473504555	-5.85208437070235	4.85450239545095e-09	1.19181401392693e-07	ENSG00000142279	WTIP
ENSG00000255769|GOLGA2P10	383.59099365136	-1.25941843105439	0.355522861594785	-3.54244007095623	0.000396443492042642	0.00304094234443112	ENSG00000255769	GOLGA2P10
ENSG00000167157|PRRX2	349.366342202995	-1.25931244445911	0.333472769036506	-3.77635765612168	0.000159138436172743	0.00139247644949326	ENSG00000167157	PRRX2
ENSG00000168016|TRANK1	6109.0250551408	-1.25880497301754	0.243692513926777	-5.16554633843114	2.39737623575505e-07	4.32882597545598e-06	ENSG00000168016	TRANK1
ENSG00000102007|PLP2	5944.9605394192	-1.25554026135283	0.172071653871824	-7.29661296966488	2.95102082848508e-13	1.25713487293464e-11	ENSG00000102007	PLP2
ENSG00000275023|MLLT6	6876.62532723083	-1.25428389770223	0.236070268138824	-5.31318029835353	1.07728354392289e-07	2.08250677684052e-06	ENSG00000275023	MLLT6
ENSG00000105963|ADAP1	202.904157598341	-1.2530736993669	0.400739512376589	-3.12690328921033	0.00176658028818174	0.0106422218817944	ENSG00000105963	ADAP1
ENSG00000101057|MYBL2	14693.2227271536	-1.25305876157411	0.168023207635885	-7.45765289929208	8.80773270781206e-14	3.99631327831378e-12	ENSG00000101057	MYBL2
ENSG00000167658|EEF2	86039.6104368481	-1.25182827029912	0.186730527255431	-6.70392939332691	2.02888324899325e-11	7.11469973473183e-10	ENSG00000167658	EEF2
ENSG00000213390|ARHGAP19	1817.5710636302	-1.25173062019036	0.221594105051996	-5.64875414847631	1.61614788620922e-08	3.6200453723814e-07	ENSG00000213390	ARHGAP19
ENSG00000225932|CTAGE4	208.586899223904	-1.2512526885589	0.405562464204751	-3.08522804498791	0.0020339613732537	0.0119818815442582	ENSG00000225932	CTAGE4
ENSG00000198858|R3HDM4	1837.84114992035	-1.25110221297479	0.217967593387343	-5.7398542303098	9.4758079409158e-09	2.21301000886119e-07	ENSG00000198858	R3HDM4
ENSG00000155760|FZD7	1249.72156988362	-1.2495118371444	0.216505476144326	-5.771271283279	7.86756933841971e-09	1.86199141009267e-07	ENSG00000155760	FZD7
ENSG00000167552|TUBA1A	15133.3707184751	-1.2487508645785	0.1822513806698	-6.85180468860735	7.29240779458962e-12	2.6926893885512e-10	ENSG00000167552	TUBA1A
ENSG00000176155|CCDC57	946.822150503603	-1.24855010944356	0.276629164773128	-4.51344351369291	6.37834431774599e-06	8.31316899067585e-05	ENSG00000176155	CCDC57
ENSG00000134871|COL4A2	18760.0711516885	-1.24814080750061	0.213980364160444	-5.83296889131728	5.4449722816219e-09	1.31848570912032e-07	ENSG00000134871	COL4A2
ENSG00000147364|FBXO25	2056.00235212856	-1.24589113926346	0.203546404489365	-6.12091941584044	9.30369500044724e-10	2.55701552915518e-08	ENSG00000147364	FBXO25
ENSG00000204959|ARHGEF34P	685.159575252381	-1.24428266170213	0.351920133081654	-3.53569615584745	0.000406702178885895	0.00310616763714845	ENSG00000204959	ARHGEF34P
ENSG00000160183|TMPRSS3	170.444729129166	-1.24401709913887	0.433464915820239	-2.86993722844866	0.00410553292293628	0.0214644725816423	ENSG00000160183	TMPRSS3
ENSG00000049239|H6PD	5889.46734224845	-1.24141940840291	0.212827643102501	-5.83298010684177	5.44460615557498e-09	1.31848570912032e-07	ENSG00000049239	H6PD
ENSG00000176928|GCNT4	923.303056831973	-1.24138639607868	0.24411228387074	-5.08530900778431	3.67028011207285e-07	6.36735472836529e-06	ENSG00000176928	GCNT4
ENSG00000184117|NIPSNAP1	4332.42999050218	-1.24000445325276	0.175999974715086	-7.04548086021101	1.84822116359106e-12	7.29270662903065e-11	ENSG00000184117	NIPSNAP1
ENSG00000183617|MRPL54	707.776074434645	-1.23996325904482	0.265271058196135	-4.67432545214948	2.94921338108316e-06	4.15963854190294e-05	ENSG00000183617	MRPL54
ENSG00000133835|HSD17B4	9335.12905638746	-1.23759165230797	0.174311948734615	-7.09986699874586	1.2487700736558e-12	4.99594900423967e-11	ENSG00000133835	HSD17B4
ENSG00000167549|CORO6	276.713898910269	-1.23696523963123	0.348925384841834	-3.54507093312209	0.000392507443379511	0.00301577863310029	ENSG00000167549	CORO6
ENSG00000119632|IFI27L2	561.635302586952	-1.23688904745718	0.31410614161564	-3.93780599479877	8.22300351942212e-05	0.00078588272937593	ENSG00000119632	IFI27L2
ENSG00000148090|AUH	1046.72543761453	-1.23685488731912	0.255348375705009	-4.84379383226623	1.27383110523021e-06	1.9640221678764e-05	ENSG00000148090	AUH
ENSG00000103067|ESRP2	271.994880620354	-1.2363400686478	0.349510028261663	-3.53735220358888	0.000404160315345613	0.00308777944012304	ENSG00000103067	ESRP2
ENSG00000100307|CBX7	747.513037357091	-1.2330751030512	0.271682214055152	-4.53866701336908	5.66109490402724e-06	7.46834586748519e-05	ENSG00000100307	CBX7
ENSG00000184985|SORCS2	1072.61369063556	-1.23269624672932	0.285882457565746	-4.31189887349357	1.61858463764293e-05	0.000189485603075512	ENSG00000184985	SORCS2
ENSG00000243696|RP5-966M1.6	151.249877113796	-1.23224908444843	0.477047091638156	-2.58307640073216	0.00979236353415059	0.0430796578197744	ENSG00000243696	RP5-966M1.6
ENSG00000139734|DIAPH3	7482.22654514814	-1.23083027642307	0.178203514655505	-6.90687991649581	4.95428956664837e-12	1.86833569165867e-10	ENSG00000139734	DIAPH3
ENSG00000187189|TSPYL4	1590.03760768219	-1.22940606509239	0.205224287064483	-5.99054859772083	2.09134368719245e-09	5.47318204552619e-08	ENSG00000187189	TSPYL4
ENSG00000261618|RP11-79H23.3	228.249782296274	-1.22859979490188	0.404500552542783	-3.03732538108693	0.00238687652353063	0.0137553231405216	ENSG00000261618	RP11-79H23.3
ENSG00000164659|KIAA1324L	582.866577260547	-1.22751487972317	0.267253854542178	-4.59306707409695	4.3677859834469e-06	5.93131928944584e-05	ENSG00000164659	KIAA1324L
ENSG00000227145|IL21-AS1	170.201453726211	-1.22706422573425	0.45678707620505	-2.6862936577116	0.00722495585617514	0.0337399278350493	ENSG00000227145	IL21-AS1
ENSG00000121310|ECHDC2	2228.03503204853	-1.22616750887626	0.198078083491031	-6.1903239735848	6.004068319745e-10	1.69886331645036e-08	ENSG00000121310	ECHDC2
ENSG00000081059|TCF7	719.622913047137	-1.22591416987148	0.258274593603914	-4.74655347537406	2.0691203920779e-06	3.03752683467518e-05	ENSG00000081059	TCF7
ENSG00000005882|PDK2	1398.22017029143	-1.22450905232093	0.214831716817809	-5.69985228651964	1.19911283443546e-08	2.76396709853239e-07	ENSG00000005882	PDK2
ENSG00000054690|PLEKHH1	361.172595000429	-1.22431203161564	0.326912242649608	-3.74507856204055	0.000180337334904868	0.00155199403372674	ENSG00000054690	PLEKHH1
ENSG00000113721|PDGFRB	2190.66498571278	-1.2234343028761	0.240353627997655	-5.09014285770649	3.57793856435765e-07	6.21653313704556e-06	ENSG00000113721	PDGFRB
ENSG00000091490|SEL1L3	22759.4531342387	-1.22335659911667	0.200373593119266	-6.10537835885644	1.0255743770291e-09	2.81531181016436e-08	ENSG00000091490	SEL1L3
ENSG00000166342|NETO1	234.984600598207	-1.22231605939431	0.38439879394457	-3.17981242045875	0.0014737041430058	0.00917982401995815	ENSG00000166342	NETO1
ENSG00000065060|UHRF1BP1	4552.96628570096	-1.22105065740094	0.24115183671618	-5.06341014867758	4.1182252394622e-07	7.08039263143412e-06	ENSG00000065060	UHRF1BP1
ENSG00000174292|TNK1	439.15431113804	-1.22083563054977	0.302742024107983	-4.03259386980355	5.51645684780648e-05	0.000556825683751383	ENSG00000174292	TNK1
ENSG00000116117|PARD3B	576.603478522062	-1.2194653059779	0.29909394073303	-4.0771982975957	4.55816172830412e-05	0.000472324109900486	ENSG00000116117	PARD3B
ENSG00000167880|EVPL	347.341014850431	-1.21911222899453	0.320466218189222	-3.80418327985728	0.000142272815318953	0.00126511165195099	ENSG00000167880	EVPL
ENSG00000142733|MAP3K6	1733.57705316862	-1.21845345402232	0.222633115616358	-5.4729210012133	4.42677484319607e-08	9.23241418793131e-07	ENSG00000142733	MAP3K6
ENSG00000072163|LIMS2	439.623652291884	-1.21822687322593	0.291821342407847	-4.17456400952111	2.9855726959075e-05	0.000321235333473602	ENSG00000072163	LIMS2
ENSG00000100577|GSTZ1	1027.23481958961	-1.21798438410117	0.226509380681654	-5.3771917985727	7.56565665982236e-08	1.50945677192154e-06	ENSG00000100577	GSTZ1
ENSG00000149639|SOGA1	3291.69913445929	-1.21762808838616	0.280211346030716	-4.34539181098215	1.39027281885714e-05	0.000166053146027984	ENSG00000149639	SOGA1
ENSG00000151718|WWC2	10746.8949781415	-1.21638532117521	0.191027023690466	-6.36760861199514	1.919980867193e-10	5.77349540770037e-09	ENSG00000151718	WWC2
ENSG00000242498|ARPIN	2218.433956749	-1.21355644290868	0.191513661453275	-6.33665731050084	2.34803435357857e-10	6.98030288110125e-09	ENSG00000242498	ARPIN
ENSG00000063660|GPC1	3170.82190589758	-1.21334800839197	0.187203093863708	-6.48145275459679	9.08436159287502e-11	2.87450693373448e-09	ENSG00000063660	GPC1
ENSG00000198420|TCAF1	2516.69114974995	-1.21135252248121	0.195422863088712	-6.19862232768188	5.69595267252844e-10	1.61765055899808e-08	ENSG00000198420	TCAF1
ENSG00000167363|FN3K	386.154785544804	-1.20977136753172	0.323941538775325	-3.7345360897689	0.000188061523052149	0.00160644904429693	ENSG00000167363	FN3K
ENSG00000012232|EXTL3	3690.53199642479	-1.20848768484946	0.219016064307837	-5.517803859131	3.43262234303809e-08	7.28189381636732e-07	ENSG00000012232	EXTL3
ENSG00000136878|USP20	753.364057768736	-1.20830727562012	0.262426467116119	-4.60436513473112	4.13726023952629e-06	5.65163506829352e-05	ENSG00000136878	USP20
ENSG00000168795|ZBTB5	1574.81221390524	-1.20589775624557	0.216656952069782	-5.56593150935295	2.60755655266336e-08	5.65292229422503e-07	ENSG00000168795	ZBTB5
ENSG00000129518|EAPP	1925.38821697738	-1.20407060962382	0.200925366775066	-5.99262616238877	2.06479135808055e-09	5.40984742611447e-08	ENSG00000129518	EAPP
ENSG00000007866|TEAD3	1401.55596667946	-1.20360243054394	0.239176412547832	-5.03227896815802	4.84683274086958e-07	8.18023040139133e-06	ENSG00000007866	TEAD3
ENSG00000261505|LA16c-358B7.3	331.929720811217	-1.20342007406705	0.32876793115209	-3.66039373076914	0.00025182798265921	0.00205281747451895	ENSG00000261505	LA16c-358B7.3
ENSG00000123444|KBTBD4	1108.97584288007	-1.20261182659523	0.220468008672881	-5.45481330300218	4.90243259709242e-08	1.01234793055219e-06	ENSG00000123444	KBTBD4
ENSG00000198722|UNC13B	1438.21164475656	-1.20258912978149	0.251932142905938	-4.77346445717525	1.81083519577884e-06	2.69795679039485e-05	ENSG00000198722	UNC13B
ENSG00000179029|TMEM107	589.466830132438	-1.20196430346007	0.273417741595199	-4.3960728241242	1.10226966339433e-05	0.000135163173436691	ENSG00000179029	TMEM107
ENSG00000143224|PPOX	858.376585105039	-1.2008322223919	0.240886338870618	-4.98505738441598	6.19434257727304e-07	1.01927508331609e-05	ENSG00000143224	PPOX
ENSG00000198720|ANKRD13B	839.488250715788	-1.20074179907564	0.237679697329286	-5.05193254858492	4.37362162603329e-07	7.4637085968301e-06	ENSG00000198720	ANKRD13B
ENSG00000225151|GOLGA2P7	908.534895995594	-1.1994764894052	0.25015164572624	-4.79499739417215	1.62676945474003e-06	2.44589572136207e-05	ENSG00000225151	GOLGA2P7
ENSG00000261526|CTB-31O20.2	174.974492842199	-1.19883885499935	0.473626091338535	-2.53119259458713	0.0113675411665938	0.0484167593031521	ENSG00000261526	CTB-31O20.2
ENSG00000132004|FBXW9	789.740604574903	-1.19754013577831	0.251878493817163	-4.75443582987119	1.99001334441391e-06	2.94204800609882e-05	ENSG00000132004	FBXW9
ENSG00000167487|KLHL26	455.796749598947	-1.19752266698335	0.295797574359384	-4.04845330316468	5.15572178805619e-05	0.000525788802350574	ENSG00000167487	KLHL26
ENSG00000137269|LRRC1	2731.63099134411	-1.19686928144368	0.196246265575791	-6.09881302929274	1.06858969733847e-09	2.9125399760159e-08	ENSG00000137269	LRRC1
ENSG00000110042|DTX4	2527.09408572525	-1.19537911597746	0.22068418602647	-5.41669585619553	6.07104819536118e-08	1.22722664926264e-06	ENSG00000110042	DTX4
ENSG00000135736|CCDC102A	983.989143627292	-1.19318608369163	0.235872616069682	-5.05860368012851	4.22337599867547e-07	7.24493225007685e-06	ENSG00000135736	CCDC102A
ENSG00000174938|SEZ6L2	4351.71813654183	-1.19133571283252	0.210979742014482	-5.64668295381052	1.63573081235251e-08	3.66034548709699e-07	ENSG00000174938	SEZ6L2
ENSG00000257365|FNTB	1634.35994637116	-1.19013170451229	0.205516701490016	-5.79092451311119	7.00000347304261e-09	1.6808776606876e-07	ENSG00000257365	FNTB
ENSG00000108947|EFNB3	1912.4923972536	-1.1892259375666	0.210616085481269	-5.64641553777412	1.63827593959613e-08	3.66247810636242e-07	ENSG00000108947	EFNB3
ENSG00000272106|RP11-345P4.9	151.92216077047	-1.18868069417533	0.456603104093598	-2.60331277540257	0.0092327680195819	0.0412489018299596	ENSG00000272106	RP11-345P4.9
ENSG00000139613|SMARCC2	6521.21173299279	-1.18697534485772	0.274056956276566	-4.33112649642025	1.48348421606975e-05	0.000175185168924376	ENSG00000139613	SMARCC2
ENSG00000119686|FLVCR2	304.88467362257	-1.18666129312547	0.347541642352459	-3.4144434753002	0.000639124534887062	0.00455183306518328	ENSG00000119686	FLVCR2
ENSG00000039068|CDH1	348.475503468911	-1.18642778431787	0.330083566446401	-3.59432551305313	0.000325233018212249	0.00255235351465171	ENSG00000039068	CDH1
ENSG00000158246|FAM46B	463.779077104265	-1.18573890284912	0.295698849376905	-4.00995440241888	6.07304744562208e-05	0.000605042803980469	ENSG00000158246	FAM46B
ENSG00000114993|RTKN	682.615587999898	-1.18569839124	0.27756239141108	-4.2718265439785	1.93878360997903e-05	0.000221229058352965	ENSG00000114993	RTKN
ENSG00000130332|LSM7	1450.64836946072	-1.18547002984966	0.23056546381001	-5.14157675768175	2.72442304726411e-07	4.85082258353433e-06	ENSG00000130332	LSM7
ENSG00000090376|IRAK3	1755.74519555305	-1.18517665740915	0.222378768968178	-5.32954050833308	9.8461558056972e-08	1.92112780453145e-06	ENSG00000090376	IRAK3
ENSG00000128266|GNAZ	341.952564692105	-1.18438152622493	0.345466804220489	-3.42835118094016	0.000607259369541806	0.00435822863991868	ENSG00000128266	GNAZ
ENSG00000063180|CA11	1036.94314975201	-1.18421352657646	0.25072451687774	-4.72316605222101	2.32201104802171e-06	3.37645652014485e-05	ENSG00000063180	CA11
ENSG00000184185|KCNJ12	562.063294635993	-1.18386572334721	0.282608998033591	-4.18905884662065	2.80113761150959e-05	0.000304402722199173	ENSG00000184185	KCNJ12
ENSG00000175215|CTDSP2	13645.2566609686	-1.18385393727601	0.192632589317891	-6.14565760377318	7.96328981116895e-10	2.21776657162386e-08	ENSG00000175215	CTDSP2
ENSG00000163808|KIF15	3252.04458980052	-1.18365747207587	0.195347977804544	-6.05922562075449	1.3677842659278e-09	3.6714713247845e-08	ENSG00000163808	KIF15
ENSG00000111271|ACAD10	1236.88000819334	-1.18264041911809	0.226572334374998	-5.21970355463042	1.79209750343665e-07	3.30067341625753e-06	ENSG00000111271	ACAD10
ENSG00000135596|MICAL1	949.363427553417	-1.18154158134971	0.239189199519215	-4.93977814936745	7.82115041462103e-07	1.26346730433948e-05	ENSG00000135596	MICAL1
ENSG00000002822|MAD1L1	1402.3516090964	-1.18001985109099	0.229189472206695	-5.14866516218857	2.62346722073102e-07	4.68921833299894e-06	ENSG00000002822	MAD1L1
ENSG00000183579|ZNRF3	951.687484434533	-1.17962426691677	0.276667008820986	-4.26369689665468	2.0107215646872e-05	0.000227855363911647	ENSG00000183579	ZNRF3
ENSG00000214253|FIS1	1721.56960533103	-1.17927068550324	0.208449713046123	-5.65733897288844	1.5373794166442e-08	3.45707488763276e-07	ENSG00000214253	FIS1
ENSG00000155974|GRIP1	944.978861950034	-1.17926881135517	0.238706192490312	-4.94025227855384	7.80215583014154e-07	1.26128455879533e-05	ENSG00000155974	GRIP1
ENSG00000214491|SEC14L6	639.616508046021	-1.17848741280563	0.265701097673795	-4.43538782159068	9.19066811208534e-06	0.000115216419210033	ENSG00000214491	SEC14L6
ENSG00000165959|CLMN	1896.44245007521	-1.1784711392658	0.230477840143214	-5.11316462586394	3.16805970119183e-07	5.56320956994022e-06	ENSG00000165959	CLMN
ENSG00000158286|RNF207	1563.74538386013	-1.17835065507679	0.220604407940459	-5.34146468820707	9.21985774880213e-08	1.80505198002931e-06	ENSG00000158286	RNF207
ENSG00000105486|LIG1	4471.47551382721	-1.17665747631142	0.179900468758218	-6.54060261450911	6.12714393486644e-11	1.99927402947046e-09	ENSG00000105486	LIG1
ENSG00000184209|SNRNP35	378.740363301864	-1.17632440584491	0.309523106062061	-3.80044133315543	0.0001444386121049	0.00128238743066813	ENSG00000184209	SNRNP35
ENSG00000177106|EPS8L2	2382.43682345618	-1.17611327271963	0.205382897289091	-5.72644211491557	1.02558733570505e-08	2.37828740630636e-07	ENSG00000177106	EPS8L2
ENSG00000215271|HOMEZ	651.791676748234	-1.17506757711184	0.259632113356918	-4.52589458953588	6.0140552998582e-06	7.86958635483152e-05	ENSG00000215271	HOMEZ
ENSG00000187164|SHTN1	2784.77532822601	-1.1747870483671	0.190365199953736	-6.17122797997007	6.77616321874815e-10	1.9009616912693e-08	ENSG00000187164	SHTN1
ENSG00000172830|SSH3	1871.18008545408	-1.17449510115952	0.224614446500216	-5.22893838512917	1.70486166923086e-07	3.16279337411183e-06	ENSG00000172830	SSH3
ENSG00000102181|CD99L2	2363.36163025441	-1.17389195452193	0.239213670340965	-4.90729460757285	9.23412751177068e-07	1.46815676691554e-05	ENSG00000102181	CD99L2
ENSG00000161682|FAM171A2	881.442965132533	-1.17343315236418	0.258629852110631	-4.53711411419836	5.70292513913876e-06	7.51805672783657e-05	ENSG00000161682	FAM171A2
ENSG00000134755|DSC2	2259.78794176494	-1.17307990885471	0.201172534979576	-5.83121303797164	5.50258775639003e-09	1.33103605413245e-07	ENSG00000134755	DSC2
ENSG00000148655|C10orf11	193.49280825698	-1.17160366641435	0.450721940074643	-2.59939346689076	0.00933886608641459	0.0416178371661916	ENSG00000148655	C10orf11
ENSG00000127311|HELB	631.914179649604	-1.17107321552245	0.277494637432368	-4.22016521241015	2.44123345959546e-05	0.000269991031271798	ENSG00000127311	HELB
ENSG00000278047|FP671120.6	359.649156532121	-1.17072092822145	0.412162575404207	-2.84043481403747	0.00450520794714248	0.023097348699814	ENSG00000278047	FP671120.6
ENSG00000187091|PLCD1	699.583979492448	-1.17023720862418	0.267047836371241	-4.38212578138006	1.17526921430086e-05	0.000142669620083256	ENSG00000187091	PLCD1
ENSG00000102763|VWA8	1332.46515492344	-1.16966297284979	0.224164278140869	-5.21788298541817	1.80979734219966e-07	3.33060624479688e-06	ENSG00000102763	VWA8
ENSG00000067606|PRKCZ	839.34227683041	-1.16906091250731	0.242446348815997	-4.82193655716614	1.42171167829585e-06	2.16589771175615e-05	ENSG00000067606	PRKCZ
ENSG00000174483|BBS1	1186.02633820868	-1.16738376071635	0.253296582369017	-4.60876238359837	4.05072949746882e-06	5.54990955090964e-05	ENSG00000174483	BBS1
ENSG00000113594|LIFR	5816.16202080106	-1.16655334174853	0.172446928670512	-6.76470929776555	1.33577130229007e-11	4.77886205876841e-10	ENSG00000113594	LIFR
ENSG00000110274|CEP164	1854.81838647707	-1.16630773567058	0.248139043920615	-4.70021854377624	2.59883216595884e-06	3.7109581096038e-05	ENSG00000110274	CEP164
ENSG00000153896|ZNF599	329.947623688298	-1.16614810054768	0.339896848955738	-3.43088823603521	0.000601608411265029	0.00432346138479873	ENSG00000153896	ZNF599
ENSG00000170345|FOS	694.509448871599	-1.16423865017239	0.274749772463252	-4.23745082565304	2.26071912220163e-05	0.000252331793726959	ENSG00000170345	FOS
ENSG00000104983|CCDC61	539.877261527192	-1.16407850521886	0.302012723139055	-3.85440220239623	0.000116012744988574	0.0010624033382632	ENSG00000104983	CCDC61
ENSG00000213563|C8orf82	1419.75153993212	-1.16285409676102	0.219458255003696	-5.29874848745809	1.16599115718544e-07	2.24455737070242e-06	ENSG00000213563	C8orf82
ENSG00000144152|FBLN7	756.606088490509	-1.16232243243594	0.260211605987955	-4.46683547423994	7.9385133829345e-06	0.000101397868884523	ENSG00000144152	FBLN7
ENSG00000105373|GLTSCR2	6011.86325726028	-1.16184850343823	0.18339960803167	-6.33506535759661	2.3724068619924e-10	7.04191580042235e-09	ENSG00000105373	GLTSCR2
ENSG00000196535|MYO18A	4888.46256360528	-1.16136271779912	0.230761824498411	-5.03273329686779	4.83535612906854e-07	8.17285322506191e-06	ENSG00000196535	MYO18A
ENSG00000137872|SEMA6D	2633.19410474236	-1.16098751833145	0.231558208889009	-5.01380419161878	5.33642938906472e-07	8.90850665210775e-06	ENSG00000137872	SEMA6D
ENSG00000100311|PDGFB	194.616597347892	-1.16037217935749	0.403229581443596	-2.87769606387324	0.00400590890051084	0.0210344506613448	ENSG00000100311	PDGFB
ENSG00000101400|SNTA1	1072.57785283107	-1.15893040352461	0.222310262305904	-5.21312147942993	1.85689208061344e-07	3.41454399859565e-06	ENSG00000101400	SNTA1
ENSG00000088881|EBF4	921.824683532068	-1.15821435637218	0.241750424220473	-4.79095066785034	1.65992939091726e-06	2.48627389520808e-05	ENSG00000088881	EBF4
ENSG00000065029|ZNF76	1371.37743470046	-1.15618236444282	0.226408528062739	-5.10662020700225	3.27972002729204e-07	5.74612943700122e-06	ENSG00000065029	ZNF76
ENSG00000167526|RPL13	47021.4877934858	-1.15493934114719	0.199528086148952	-5.78835472959435	7.10791822918552e-09	1.69969387675867e-07	ENSG00000167526	RPL13
ENSG00000176444|CLK2	2053.56320919836	-1.15308191102822	0.195616405883174	-5.89460738644217	3.75573286881997e-09	9.41142471833709e-08	ENSG00000176444	CLK2
ENSG00000148341|SH3GLB2	3677.1873983239	-1.15298205399887	0.188964025578066	-6.10159553106336	1.05014843860469e-09	2.87033988903901e-08	ENSG00000148341	SH3GLB2
ENSG00000198121|LPAR1	954.51013452563	-1.152815515776	0.245360720470969	-4.6984517878949	2.62141051582303e-06	3.74087639615341e-05	ENSG00000198121	LPAR1
ENSG00000161544|CYGB	323.241215157877	-1.15238967407165	0.328349067493234	-3.50964807931243	0.000448700134757901	0.00337735749462039	ENSG00000161544	CYGB
ENSG00000275342|SGK223	2607.36421523779	-1.15238205737531	0.193852272611851	-5.94464043082288	2.77064356003255e-09	7.08706965118105e-08	ENSG00000275342	SGK223
ENSG00000011523|CEP68	1335.32968387541	-1.15231367338656	0.216429669072675	-5.32419459089792	1.01401312429804e-07	1.97013158035068e-06	ENSG00000011523	CEP68
ENSG00000105227|PRX	285.257400402128	-1.15180978461545	0.343807593575137	-3.35015807137409	0.000807654558645988	0.00554771139656384	ENSG00000105227	PRX
ENSG00000104518|GSDMD	4487.77889687766	-1.15135424810619	0.19292312290168	-5.96794324490049	2.40262906604106e-09	6.21012123991108e-08	ENSG00000104518	GSDMD
ENSG00000101335|MYL9	5394.67368195601	-1.15128596244071	0.187265732990078	-6.14787310020948	7.85288193682164e-10	2.18966904332903e-08	ENSG00000101335	MYL9
ENSG00000125877|ITPA	1729.1685990759	-1.15110998578861	0.261237068395166	-4.40638073631784	1.05112139537759e-05	0.000129321380102838	ENSG00000125877	ITPA
ENSG00000140386|SCAPER	889.945266246479	-1.14930581803036	0.28481798536415	-4.03522908344757	5.45490487595003e-05	0.000552066131836139	ENSG00000140386	SCAPER
ENSG00000283041|RP11-371A22.1	280.735903436049	-1.14919314203615	0.369028094798639	-3.11410745749103	0.00184502280706503	0.0110327280098061	ENSG00000283041	RP11-371A22.1
ENSG00000141736|ERBB2	4741.69078782485	-1.14898191425974	0.202415737181399	-5.67634676166536	1.37601705890523e-08	3.11861048503013e-07	ENSG00000141736	ERBB2
ENSG00000185513|L3MBTL1	370.186607180913	-1.14686057083954	0.312251858445889	-3.67287028025257	0.000239841250956228	0.00196555330851338	ENSG00000185513	L3MBTL1
ENSG00000185432|METTL7A	1466.19268306486	-1.14647720115055	0.21846142174	-5.24796182327798	1.53791155982095e-07	2.88330216154207e-06	ENSG00000185432	METTL7A
ENSG00000125458|NT5C	1274.88406426984	-1.14622946382725	0.251629811247563	-4.55522125198252	5.23304681258964e-06	6.96246436534483e-05	ENSG00000125458	NT5C
ENSG00000150760|DOCK1	4889.83404726415	-1.14455223034026	0.234665945177478	-4.87736824989513	1.07510610543547e-06	1.68587190521046e-05	ENSG00000150760	DOCK1
ENSG00000032742|IFT88	1196.07627822892	-1.14451893275699	0.225000341402071	-5.08674309392162	3.64264730462309e-07	6.32418555438109e-06	ENSG00000032742	IFT88
ENSG00000108799|EZH1	1739.65666518546	-1.14290381463222	0.239795631150733	-4.76615778672714	1.87772230163108e-06	2.79399248555765e-05	ENSG00000108799	EZH1
ENSG00000204262|COL5A2	17082.5526603874	-1.1425063539409	0.169108035374791	-6.75607372180031	1.41781297281153e-11	5.03323605348094e-10	ENSG00000204262	COL5A2
ENSG00000178531|CTXN1	842.427231822438	-1.14183193614101	0.268167952206374	-4.25789855479187	2.06357546474075e-05	0.000232812604173105	ENSG00000178531	CTXN1
ENSG00000166398|KIAA0355	3699.07961672113	-1.14173010151357	0.236044190629003	-4.83693370496059	1.31857381310124e-06	2.02892789274789e-05	ENSG00000166398	KIAA0355
ENSG00000116675|DNAJC6	262.484963588745	-1.14097448776555	0.379017056351747	-3.01035129856179	0.00260945686853784	0.0147633905075859	ENSG00000116675	DNAJC6
ENSG00000074964|ARHGEF10L	361.305059526931	-1.14008957782877	0.344952200929245	-3.30506538226906	0.000949542461724268	0.00636830168790235	ENSG00000074964	ARHGEF10L
ENSG00000189337|KAZN	1775.61168225386	-1.13927667152073	0.233435593204765	-4.88047540599937	1.05830411850898e-06	1.66406206029943e-05	ENSG00000189337	KAZN
ENSG00000204220|PFDN6	972.154334011437	-1.13922189391547	0.239889521156568	-4.74894396563463	2.04481583534545e-06	3.007605081604e-05	ENSG00000204220	PFDN6
ENSG00000102309|PIN4	409.3572347189	-1.13914255772813	0.314993314409537	-3.61640233496218	0.000298725952254111	0.00237498522543316	ENSG00000102309	PIN4
ENSG00000196576|PLXNB2	25664.5812789713	-1.13862796959213	0.194619487422369	-5.85053421254289	4.89996656635955e-09	1.19706425754792e-07	ENSG00000196576	PLXNB2
ENSG00000164088|PPM1M	1164.08235991319	-1.13832385870536	0.224873937614311	-5.06205330320555	4.14765017384024e-07	7.12330680149155e-06	ENSG00000164088	PPM1M
ENSG00000006607|FARP2	1990.78514581162	-1.13820236272834	0.241791908752218	-4.70736332163513	2.50941422981266e-06	3.60791030891316e-05	ENSG00000006607	FARP2
ENSG00000087266|SH3BP2	2028.1922555487	-1.13803656815033	0.194709030700286	-5.84480629407527	5.07158066833201e-09	1.23587544167701e-07	ENSG00000087266	SH3BP2
ENSG00000187605|TET3	2458.90418137756	-1.13802967361042	0.253719276770355	-4.48538908078502	7.27810008437253e-06	9.34815267118402e-05	ENSG00000187605	TET3
ENSG00000141258|SGSM2	3788.79058012506	-1.13599045630727	0.209214768136803	-5.42978139843579	5.64231214691102e-08	1.14965233505351e-06	ENSG00000141258	SGSM2
ENSG00000269737|RP11-345P4.7	466.180861531721	-1.13576241301873	0.41660193446566	-2.72625333455418	0.00640578117393943	0.0307125031524182	ENSG00000269737	RP11-345P4.7
ENSG00000180089|TMEM86B	183.26003377334	-1.13541446884611	0.413545609442262	-2.74556044828384	0.00604076378073322	0.0293168206776344	ENSG00000180089	TMEM86B
ENSG00000119943|PYROXD2	442.135654996545	-1.13491454825025	0.299411405951827	-3.79048535122557	0.00015035320027155	0.0013272160472167	ENSG00000119943	PYROXD2
ENSG00000075275|CELSR1	3177.43983052596	-1.13460729930334	0.231866826456451	-4.89335760808562	9.91300433279066e-07	1.56835455069819e-05	ENSG00000075275	CELSR1
ENSG00000134780|DAGLA	743.763995405948	-1.13364082937037	0.362104910381022	-3.13069720092309	0.00174391870064971	0.0105377215103089	ENSG00000134780	DAGLA
ENSG00000197429|IPP	568.285534371923	-1.13266576464085	0.274274988602957	-4.129672087164	3.63281000696189e-05	0.000383344777064914	ENSG00000197429	IPP
ENSG00000197457|STMN3	2553.8808474791	-1.13178579498989	0.190098312336759	-5.95368670598679	2.62168453628879e-09	6.72343713186035e-08	ENSG00000197457	STMN3
ENSG00000146233|CYP39A1	346.452708164406	-1.12970871190679	0.339003535908618	-3.33243931771648	0.000860882422086512	0.00585216880546044	ENSG00000146233	CYP39A1
ENSG00000185670|ZBTB3	214.711972402548	-1.1275811223531	0.393717062404341	-2.8639376598698	0.00418410348984464	0.0218058714726747	ENSG00000185670	ZBTB3
ENSG00000203857|HSD3B1	521.042967971016	-1.12726481699174	0.278223537896232	-4.05165150840751	5.0857376775929e-05	0.000519734826900698	ENSG00000203857	HSD3B1
ENSG00000225663|FAM195B	3084.14494872303	-1.12628525733895	0.219587002669884	-5.12910711310245	2.91119671137263e-07	5.1475149230143e-06	ENSG00000225663	FAM195B
ENSG00000184500|PROS1	4502.48859370982	-1.12533819573492	0.175658113680055	-6.4064117060065	1.48984321490112e-10	4.58186541652212e-09	ENSG00000184500	PROS1
ENSG00000169189|NSMCE1	1000.4002501921	-1.12518081312968	0.264604456546095	-4.25231240553075	2.11574429617478e-05	0.000237997954959436	ENSG00000169189	NSMCE1
ENSG00000178229|ZNF543	382.682101027026	-1.1240942513551	0.312343531981059	-3.59890356693305	0.000319561650739493	0.00251789762566841	ENSG00000178229	ZNF543
ENSG00000160223|ICOSLG	524.402387534061	-1.12341053623585	0.288792773062318	-3.89002302351047	0.000100234711600962	0.000933900083300334	ENSG00000160223	ICOSLG
ENSG00000134419|RPS15A	17239.798006586	-1.12287155080244	0.185803227201225	-6.04333717834931	1.50958712282149e-09	4.02860118020714e-08	ENSG00000134419	RPS15A
ENSG00000165804|ZNF219	2895.46268957243	-1.12262477385886	0.187969493335456	-5.97237750625517	2.33820698395139e-09	6.05040646330908e-08	ENSG00000165804	ZNF219
ENSG00000149809|TM7SF2	598.573905972985	-1.121154456094	0.267431614361376	-4.19230336238032	2.76136400937596e-05	0.000300626680888237	ENSG00000149809	TM7SF2
ENSG00000137497|NUMA1	13391.1313027447	-1.12094578215961	0.217011352652105	-5.16537853186246	2.39952815454416e-07	4.32931338565755e-06	ENSG00000137497	NUMA1
ENSG00000198551|ZNF627	845.728970258549	-1.1203830704982	0.237720964007934	-4.71301752949651	2.44075191331108e-06	3.52682518930955e-05	ENSG00000198551	ZNF627
ENSG00000250722|SEPP1	3340.58448516608	-1.11940936721944	0.184942766314961	-6.05273398643265	1.4240792677879e-09	3.8048222388145e-08	ENSG00000250722	SEPP1
ENSG00000090924|PLEKHG2	1773.90913019062	-1.1181712905197	0.292331009208074	-3.82501772066137	0.000130762680475822	0.00118009599908427	ENSG00000090924	PLEKHG2
ENSG00000139428|MMAB	1088.66729594955	-1.11788660808348	0.227466918627951	-4.91450191890062	8.90084536169832e-07	1.41993791054444e-05	ENSG00000139428	MMAB
ENSG00000160602|NEK8	301.155244929863	-1.11711916688103	0.354629836644614	-3.15009920612104	0.00163215029719913	0.00999094875911891	ENSG00000160602	NEK8
ENSG00000148926|ADM	1337.21297315317	-1.11694940062883	0.257674962625664	-4.33472227665159	1.45944256426067e-05	0.000173213290633584	ENSG00000148926	ADM
ENSG00000182134|TDRKH	441.532419997753	-1.11477451016655	0.31339950450939	-3.55703979785055	0.000375057353637546	0.00289913285049667	ENSG00000182134	TDRKH
ENSG00000157184|CPT2	1495.75221649534	-1.11439286927786	0.206737551565372	-5.39037470860963	7.03109223114225e-08	1.40891328994073e-06	ENSG00000157184	CPT2
ENSG00000257093|KIAA1147	2089.24946698398	-1.11393958513078	0.211952333190447	-5.25561369560328	1.47531676173528e-07	2.77726569451378e-06	ENSG00000257093	KIAA1147
ENSG00000141959|PFKL	5719.78192955631	-1.11186754241379	0.180517586707154	-6.15933085908982	7.30529584225042e-10	2.04193226676949e-08	ENSG00000141959	PFKL
ENSG00000112294|ALDH5A1	1100.75062398168	-1.11088337104951	0.223018397017341	-4.9811288481422	6.32144306651345e-07	1.03796200072859e-05	ENSG00000112294	ALDH5A1
ENSG00000122870|BICC1	2119.65161297145	-1.11084557380741	0.199584643189714	-5.56578680631003	2.60972155993174e-08	5.65292229422503e-07	ENSG00000122870	BICC1
ENSG00000184154|LRTOMT	416.568554292917	-1.10990487596863	0.310841727727503	-3.57064311822903	0.000356105815760094	0.00276751965734635	ENSG00000184154	LRTOMT
ENSG00000171298|GAA	3424.32217834801	-1.10888395987043	0.191672514243284	-5.78530502533585	7.23808697848237e-09	1.72722980137975e-07	ENSG00000171298	GAA
ENSG00000160298|C21orf58	1080.31626578691	-1.10863100386977	0.242327254255833	-4.57493321283357	4.7637192650472e-06	6.42724914798509e-05	ENSG00000160298	C21orf58
ENSG00000185133|INPP5J	485.343030507276	-1.10661138459609	0.298307232457428	-3.70963645594485	0.000207557067218182	0.00174129933416742	ENSG00000185133	INPP5J
ENSG00000135835|KIAA1614	204.125650513578	-1.10341968301142	0.407976880024024	-2.70461326864023	0.0068383951303662	0.0323187143772345	ENSG00000135835	KIAA1614
ENSG00000213553|RPLP0P6	205.234679751326	-1.10340885588817	0.392439036665197	-2.81166946403838	0.0049285121053463	0.0249122154408671	ENSG00000213553	RPLP0P6
ENSG00000205663|RP11-706O15.5	210.877558581045	-1.10303373373197	0.42427587647704	-2.59980308777151	0.00932772672246605	0.0415923678084142	ENSG00000205663	RP11-706O15.5
ENSG00000127616|SMARCA4	9476.30591471605	-1.10301763689265	0.195841763703983	-5.63218802788091	1.77937529247445e-08	3.95485499788233e-07	ENSG00000127616	SMARCA4
ENSG00000160999|SH2B2	206.893630767171	-1.10285988890394	0.394840522484236	-2.79317807089562	0.00521929515889544	0.0261066896793283	ENSG00000160999	SH2B2
ENSG00000067836|ROGDI	846.100398911087	-1.10136841237444	0.258873367114935	-4.25446782976886	2.09546782332972e-05	0.000236063378099299	ENSG00000067836	ROGDI
ENSG00000169750|RAC3	1052.703841142	-1.10130989108118	0.263450166508171	-4.18033476948674	2.91080252506377e-05	0.000314810067167686	ENSG00000169750	RAC3
ENSG00000166987|MBD6	2249.25887094018	-1.10060282426274	0.259357670070726	-4.24357152793135	2.19990208655556e-05	0.000246380465429037	ENSG00000166987	MBD6
ENSG00000090097|PCBP4	1113.3725888239	-1.09953712119378	0.231011525766441	-4.75966347369805	1.93916010606088e-06	2.87425509534952e-05	ENSG00000090097	PCBP4
ENSG00000131188|PRR7	431.408335185327	-1.09953227905767	0.294259053009467	-3.73661325900582	0.000186515457725896	0.00159501917826264	ENSG00000131188	PRR7
ENSG00000156650|KAT6B	2018.39350989009	-1.098849120578	0.244194186282876	-4.49989877852818	6.79858278211338e-06	8.78621338874923e-05	ENSG00000156650	KAT6B
ENSG00000181982|CCDC149	470.374223973338	-1.09850702341842	0.345700143014052	-3.17762964701398	0.00148484287406107	0.00923920083172865	ENSG00000181982	CCDC149
ENSG00000164818|DNAAF5	3104.85344917475	-1.09789911465392	0.187878519724197	-5.8436649185102	5.10646945728235e-09	1.24151846298013e-07	ENSG00000164818	DNAAF5
ENSG00000135390|ATP5G2	7540.28880365407	-1.09778870124255	0.176325278061311	-6.22592922190558	4.7871015590792e-10	1.36628392388409e-08	ENSG00000135390	ATP5G2
ENSG00000165698|C9orf9	291.877424151989	-1.09729502049523	0.342425365084146	-3.20447937677042	0.00135306983522587	0.00854173780091508	ENSG00000165698	C9orf9
ENSG00000025708|TYMP	3109.79091536374	-1.09686284672555	0.243911352747922	-4.49697332398931	6.89276321843293e-06	8.89793070015887e-05	ENSG00000025708	TYMP
ENSG00000160961|ZNF333	546.239727688008	-1.09674327739958	0.271865600174269	-4.03413773826683	5.48031660405199e-05	0.000554150343558734	ENSG00000160961	ZNF333
ENSG00000117305|HMGCL	1483.01062167729	-1.09456335129336	0.250741421301095	-4.36530727796659	1.26944181768302e-05	0.000153212169852992	ENSG00000117305	HMGCL
ENSG00000010318|PHF7	232.105257769599	-1.09445107824102	0.399684455393136	-2.73828782549099	0.00617599976722571	0.029809630433332	ENSG00000010318	PHF7
ENSG00000170004|CHD3	10111.6339269259	-1.09431739022166	0.209159948683499	-5.23196432734636	1.67718122501622e-07	3.11898762330421e-06	ENSG00000170004	CHD3
ENSG00000226137|BAIAP2-AS1	678.152521123639	-1.09423811749571	0.252745779154659	-4.32940214137516	1.49514690620838e-05	0.000176471828786135	ENSG00000226137	BAIAP2-AS1
ENSG00000135473|PAN2	1407.60957226661	-1.09398175587204	0.229870348559296	-4.75912514479803	1.94433861312946e-06	2.88007504548809e-05	ENSG00000135473	PAN2
ENSG00000247315|ZCCHC3	1481.31122735841	-1.09396533576607	0.209031987355784	-5.23348292098511	1.66345383320852e-07	3.10349488881823e-06	ENSG00000247315	ZCCHC3
ENSG00000091986|CCDC80	94608.8184305833	-1.09380467511185	0.189710611546418	-5.76564835354095	8.13445104087274e-09	1.91922986404345e-07	ENSG00000091986	CCDC80
ENSG00000167280|ENGASE	554.936198695221	-1.09373054976624	0.286880439697736	-3.8124960729934	0.000137570415724956	0.00123104746433879	ENSG00000167280	ENGASE
ENSG00000149557|FEZ1	871.131233344098	-1.09291608584842	0.263181468242335	-4.15270912936042	3.28562256617825e-05	0.000350662052708162	ENSG00000149557	FEZ1
ENSG00000108821|COL1A1	73383.5415212825	-1.09280911351673	0.188762293325548	-5.78934009681704	7.06634910350814e-09	1.69503957014704e-07	ENSG00000108821	COL1A1
ENSG00000048740|CELF2	8027.69449105098	-1.09274261344215	0.187712142092954	-5.82137415970158	5.83657423990303e-09	1.40591155826942e-07	ENSG00000048740	CELF2
ENSG00000178573|MAF	14794.1601305164	-1.09183452634092	0.181138399230864	-6.02762600849395	1.663855177551e-09	4.41468564064398e-08	ENSG00000178573	MAF
ENSG00000274070|GATSL2	241.163018771191	-1.08962564091938	0.423136203371841	-2.57511796966673	0.0100205902663004	0.0438689974848204	ENSG00000274070	GATSL2
ENSG00000162433|AK4	3342.54027155045	-1.08941237788508	0.181466394844192	-6.00338359518549	1.93247326766567e-09	5.08634039466601e-08	ENSG00000162433	AK4
ENSG00000109654|TRIM2	1357.95220021597	-1.08893992170968	0.223160234279443	-4.87963245434711	1.0628372411442e-06	1.67004835350282e-05	ENSG00000109654	TRIM2
ENSG00000103811|CTSH	1721.44740149608	-1.08868664847223	0.206151475271095	-5.28100343226054	1.28478283482589e-07	2.44864493225641e-06	ENSG00000103811	CTSH
ENSG00000263470|RP11-160O5.1	193.513074475185	-1.08814879345457	0.404802289817058	-2.6880994026648	0.00718600014465833	0.0336125960406101	ENSG00000263470	RP11-160O5.1
ENSG00000183570|PCBP3	350.69780017215	-1.08811983750353	0.317647435494235	-3.42555838932084	0.000613537043633552	0.0043954550457011	ENSG00000183570	PCBP3
ENSG00000214717|ZBED1	1774.3153130414	-1.0874205222723	0.230368275689758	-4.72035708483035	2.35430974830415e-06	3.4147882377042e-05	ENSG00000214717	ZBED1
ENSG00000249115|HAUS5	2335.15184235126	-1.08631173037521	0.191061075514552	-5.68567787787039	1.30294785417055e-08	2.97351313862494e-07	ENSG00000249115	HAUS5
ENSG00000135519|KCNH3	301.575680787872	-1.08600420926802	0.336992164618679	-3.22263934681353	0.00127015367989258	0.00811402811781417	ENSG00000135519	KCNH3
ENSG00000182858|ALG12	1700.83936592999	-1.08580528102231	0.220756697016284	-4.91856100266897	8.71827481071346e-07	1.39565200936432e-05	ENSG00000182858	ALG12
ENSG00000143772|ITPKB	1410.87133059706	-1.08506114335965	0.231537532342235	-4.68632939283391	2.78148476181321e-06	3.94240760694708e-05	ENSG00000143772	ITPKB
ENSG00000090776|EFNB1	2932.15492528028	-1.08312031321	0.212502902862157	-5.09696714078576	3.45138207964262e-07	6.01481767879537e-06	ENSG00000090776	EFNB1
ENSG00000068354|TBC1D25	957.494383243707	-1.08279174156656	0.238803001381323	-4.534246786277	5.78094066801495e-06	7.61217854190131e-05	ENSG00000068354	TBC1D25
ENSG00000066379|ZNRD1	525.774667480484	-1.08228652010623	0.283770648981852	-3.8139480738737	0.00013676421590543	0.00122512617705939	ENSG00000066379	ZNRD1
ENSG00000163521|GLB1L	1365.79525001733	-1.08121380983176	0.225605527363556	-4.792496985632	1.64718247622651e-06	2.47174074906162e-05	ENSG00000163521	GLB1L
ENSG00000210127|MT-TA	2309.90520175985	-1.08052538894474	0.244778690050937	-4.41429516891317	1.01339613739863e-05	0.000125266871277367	ENSG00000210127	MT-TA
ENSG00000154309|DISP1	831.468135530428	-1.08042592263354	0.260285254544244	-4.15093019589355	3.31126752478394e-05	0.000352813330894533	ENSG00000154309	DISP1
ENSG00000105443|CYTH2	2068.29159680742	-1.07976580030082	0.194872261043977	-5.54089019399817	3.00937884811995e-08	6.46384229898704e-07	ENSG00000105443	CYTH2
ENSG00000130413|STK33	491.116369587799	-1.07969285388878	0.308477332145766	-3.5000719384418	0.000465132615010193	0.00347660314591079	ENSG00000130413	STK33
ENSG00000141504|SAT2	1027.69811097147	-1.07967091966695	0.230032777302964	-4.6935525116274	2.68501027339694e-06	3.82215200057075e-05	ENSG00000141504	SAT2
ENSG00000143847|PPFIA4	263.92284841661	-1.0794545845041	0.399913657041856	-2.69921910766633	0.00695024003015259	0.0327227428681192	ENSG00000143847	PPFIA4
ENSG00000136274|NACAD	411.79800168373	-1.07916830206728	0.313967190493747	-3.43720087557613	0.000587759526036059	0.00424915780544736	ENSG00000136274	NACAD
ENSG00000178752|FAM132B	453.322445933363	-1.07867498636759	0.299147940938857	-3.60582453946445	0.000311163338655052	0.00246318012471467	ENSG00000178752	FAM132B
ENSG00000163703|CRELD1	570.779544739859	-1.0786116318845	0.285353994911817	-3.77990724194284	0.000156886794864866	0.00137623751577787	ENSG00000163703	CRELD1
ENSG00000131067|GGT7	759.048300522522	-1.07823370378827	0.24746803854752	-4.35706247205421	1.31819652774289e-05	0.000158266142610634	ENSG00000131067	GGT7
ENSG00000220205|VAMP2	1343.49843976391	-1.0777099147342	0.233213802995532	-4.62112405394308	3.81666456484874e-06	5.25739830238206e-05	ENSG00000220205	VAMP2
ENSG00000143878|RHOB	4561.06223099523	-1.07672841026772	0.182776319728426	-5.89096230774073	3.83953131659943e-09	9.59007365983207e-08	ENSG00000143878	RHOB
ENSG00000276141|WHAMMP3	265.820564402482	-1.07651838810022	0.400189800621318	-2.69001955179483	0.00714478328851196	0.0334427307989408	ENSG00000276141	WHAMMP3
ENSG00000189221|MAOA	449.339515351305	-1.07472155019989	0.289571011930511	-3.71142657904512	0.000206094449265051	0.0017353575076476	ENSG00000189221	MAOA
ENSG00000184347|SLIT3	10206.6479645833	-1.07442777005092	0.254254493546443	-4.22579658303919	2.38097003349348e-05	0.000264470471513684	ENSG00000184347	SLIT3
ENSG00000136732|GYPC	4299.72051675962	-1.07357524783661	0.191174933964035	-5.61566951051533	1.95802593859066e-08	4.33100275878265e-07	ENSG00000136732	GYPC
ENSG00000169093|ASMTL	786.470407866922	-1.07252065567125	0.251911552072353	-4.25752867166331	2.06699157793492e-05	0.000233083697347132	ENSG00000169093	ASMTL
ENSG00000274804|AL353644.3	317.081144133548	-1.07206235666672	0.421562976184322	-2.54306572738014	0.0109884556673862	0.0471162039464217	ENSG00000274804	AL353644.3
ENSG00000137343|ATAT1	746.756542648228	-1.07204394718316	0.252525808266889	-4.24528468809074	2.18316058227535e-05	0.000244982566022742	ENSG00000137343	ATAT1
ENSG00000087008|ACOX3	1121.61216306065	-1.07137273075981	0.222285033343997	-4.8198149674873	1.436914293635e-06	2.18327453175558e-05	ENSG00000087008	ACOX3
ENSG00000115425|PECR	459.596364446125	-1.07082718909995	0.28706273679385	-3.73028976543531	0.000191259678612738	0.00163074041764545	ENSG00000115425	PECR
ENSG00000141013|GAS8	1213.58223270261	-1.07021184535664	0.274781463211562	-3.89477453409096	9.82901127767009e-05	0.000919506203462883	ENSG00000141013	GAS8
ENSG00000165424|ZCCHC24	2043.73256908853	-1.06996970032838	0.200871533600063	-5.32663678696601	1.00047942756044e-07	1.94548002972108e-06	ENSG00000165424	ZCCHC24
ENSG00000277765|AL353644.11	352.334552136229	-1.06996058053128	0.382726636672467	-2.79562611537523	0.00517992872066637	0.0259589467699077	ENSG00000277765	AL353644.11
ENSG00000166669|ATF7IP2	329.041471447911	-1.06992447172478	0.325510772437212	-3.28690956589205	0.00101293357291785	0.00673649144590987	ENSG00000166669	ATF7IP2
ENSG00000071967|CYBRD1	20284.217577635	-1.06972979707303	0.171784994027413	-6.22714343083032	4.75016220977558e-10	1.35742523569786e-08	ENSG00000071967	CYBRD1
ENSG00000257923|CUX1	9706.07300232014	-1.0686840278653	0.250042560147391	-4.27400850173408	1.91989709859205e-05	0.000219409714186431	ENSG00000257923	CUX1
ENSG00000074855|ANO8	833.44523996663	-1.06786027382594	0.300398241870795	-3.55481532506852	0.000378244659018533	0.00291984568324239	ENSG00000074855	ANO8
ENSG00000143195|ILDR2	3313.35309982409	-1.06759018660196	0.22994862807745	-4.64273344671741	3.43829808573244e-06	4.78794669962136e-05	ENSG00000143195	ILDR2
ENSG00000084207|GSTP1	9109.83750449237	-1.06742982988727	0.202302648996763	-5.27640065605048	1.31745880734177e-07	2.50469606645373e-06	ENSG00000084207	GSTP1
ENSG00000119636|BBOF1	431.878295517879	-1.06723215032414	0.301604379131321	-3.53851675959736	0.000402381737138825	0.00307521245220649	ENSG00000119636	BBOF1
ENSG00000135441|BLOC1S1	1052.52073407045	-1.06714983254782	0.248370643273021	-4.29660212046379	1.73436088159966e-05	0.000201399483696711	ENSG00000135441	BLOC1S1
ENSG00000164904|ALDH7A1	3118.96702850752	-1.06679775835561	0.187714254747277	-5.68309401857549	1.32279500436032e-08	3.01223014879419e-07	ENSG00000164904	ALDH7A1
ENSG00000144711|IQSEC1	1361.84416416251	-1.06640154359691	0.270083668877641	-3.94841179412456	7.8671392559151e-05	0.000757789090379646	ENSG00000144711	IQSEC1
ENSG00000197694|SPTAN1	38111.7083560065	-1.06576566783575	0.227349910069493	-4.68777694924086	2.76188800232701e-06	3.92188096330436e-05	ENSG00000197694	SPTAN1
ENSG00000170473|PYM1	840.552228969623	-1.06507215769817	0.244098770856441	-4.36328357558408	1.28124688180395e-05	0.000154393940644411	ENSG00000170473	PYM1
ENSG00000166886|NAB2	1145.45162021122	-1.06429503195006	0.233728537621897	-4.55355192300811	5.27476447663826e-06	7.00584540565887e-05	ENSG00000166886	NAB2
ENSG00000120949|TNFRSF8	986.784163374671	-1.06356909377893	0.229609177905962	-4.63208441177611	3.6200249069222e-06	5.0165694553517e-05	ENSG00000120949	TNFRSF8
ENSG00000139200|PIANP	544.450821606403	-1.06280855528485	0.318222557995662	-3.33982782986533	0.000838303434119728	0.00572065624398998	ENSG00000139200	PIANP
ENSG00000186350|RXRA	2859.98804671722	-1.06183027682505	0.204544565190528	-5.19119281334109	2.08951102140106e-07	3.80578872021457e-06	ENSG00000186350	RXRA
ENSG00000170631|ZNF16	437.924647846605	-1.06169624003609	0.345854850074693	-3.06977403904209	0.00214220777673739	0.0125456587820944	ENSG00000170631	ZNF16
ENSG00000176438|SYNE3	484.838095590316	-1.0610915373061	0.288619714334106	-3.67643471532848	0.000236516347517133	0.00194245700045846	ENSG00000176438	SYNE3
ENSG00000173705|SUSD5	1443.69731890326	-1.0609761723056	0.251222915949776	-4.22324598969989	2.40808740787386e-05	0.000266838356121051	ENSG00000173705	SUSD5
ENSG00000129595|EPB41L4A	476.078996604391	-1.06095240764128	0.368595788133396	-2.87836280770879	0.00399745110989389	0.0209996267029	ENSG00000129595	EPB41L4A
ENSG00000155980|KIF5A	415.786518555183	-1.05997588748588	0.331534446117466	-3.1971817707	0.00138777444827876	0.00872012111669068	ENSG00000155980	KIF5A
ENSG00000278436|AL592188.11	369.183284487743	-1.05932725556942	0.397967779174259	-2.66184176459565	0.00777144023450193	0.0358696250309957	ENSG00000278436	AL592188.11
ENSG00000277145|AL592188.7	356.070106045248	-1.05926028457619	0.409329034987442	-2.5877965989114	0.0096591998549802	0.0426569847310356	ENSG00000277145	AL592188.7
ENSG00000064309|CDON	4157.6427019456	-1.05886571117824	0.233286282419581	-4.53891116183932	5.65454508572595e-06	7.46711568036967e-05	ENSG00000064309	CDON
ENSG00000204231|RXRB	2369.20605517598	-1.05839146109098	0.190953677168258	-5.54266080018132	2.97909612346151e-08	6.41076961871923e-07	ENSG00000204231	RXRB
ENSG00000175727|MLXIP	4726.53169698168	-1.05815065447031	0.246821811050196	-4.28710351799144	1.81017950600379e-05	0.000208728668451685	ENSG00000175727	MLXIP
ENSG00000159788|RGS12	1063.58305795841	-1.05750011809083	0.249484150072205	-4.23874670108208	2.24771090553811e-05	0.000251245586350819	ENSG00000159788	RGS12
ENSG00000277957|SENP3-EIF4A1	683.686256280332	-1.05744362859328	0.361103764309666	-2.92836501058035	0.00340749759379981	0.018461157477101	ENSG00000277957	SENP3-EIF4A1
ENSG00000109103|UNC119	792.479137258367	-1.05573756313028	0.248244389228167	-4.25281540667543	2.11099583039802e-05	0.000237579980834032	ENSG00000109103	UNC119
ENSG00000114019|AMOTL2	14221.7108340425	-1.05566126747583	0.185797215591462	-5.68179272286329	1.33290142307322e-08	3.02685728888218e-07	ENSG00000114019	AMOTL2
ENSG00000121903|ZSCAN20	307.544170630067	-1.05540530832652	0.360324700802058	-2.92903957452058	0.00340011129552465	0.0184385101938353	ENSG00000121903	ZSCAN20
ENSG00000064042|LIMCH1	946.345092768288	-1.05539731738508	0.269835826823649	-3.91125718852313	9.18169345319164e-05	0.000865283392860387	ENSG00000064042	LIMCH1
ENSG00000178401|DNAJC22	1709.58698573621	-1.05409715774035	0.211500620689918	-4.98389628504099	6.23164910334797e-07	1.02468088615737e-05	ENSG00000178401	DNAJC22
ENSG00000138944|KIAA1644	260.810832749876	-1.05296774412463	0.369175499917103	-2.85221458184812	0.00434157818792431	0.022443520142699	ENSG00000138944	KIAA1644
ENSG00000126091|ST3GAL3	834.657576391814	-1.05277965043936	0.242762856650971	-4.33665868396406	1.44664998473922e-05	0.00017204780058044	ENSG00000126091	ST3GAL3
ENSG00000100316|RPL3	50826.9275334569	-1.05218555606288	0.171711148291038	-6.12764847556377	8.91873595671484e-10	2.46594473495515e-08	ENSG00000100316	RPL3
ENSG00000197299|BLM	2498.34813520841	-1.0520128451849	0.232489376583736	-4.52499318740269	6.03974512150966e-06	7.89870931069973e-05	ENSG00000197299	BLM
ENSG00000110011|DNAJC4	762.923099998072	-1.05162807529179	0.268451587982672	-3.91738444609115	8.95149309399724e-05	0.000847059428771339	ENSG00000110011	DNAJC4
ENSG00000047849|MAP4	20753.5847686835	-1.05149557979642	0.249871534618903	-4.20814472284782	2.57475951354798e-05	0.000282654807606978	ENSG00000047849	MAP4
ENSG00000133315|MACROD1	1049.13622500129	-1.05136303095738	0.231931932995291	-4.5330671692316	5.81333188777731e-06	7.64607700093936e-05	ENSG00000133315	MACROD1
ENSG00000103528|SYT17	213.807640325461	-1.05052566861857	0.393392815134026	-2.67042413639575	0.00757554881438011	0.0351002630022812	ENSG00000103528	SYT17
ENSG00000100403|ZC3H7B	7444.10461873943	-1.05007304397251	0.222109378543187	-4.72772942259317	2.27044461074531e-06	3.30984206752757e-05	ENSG00000100403	ZC3H7B
ENSG00000144535|DIS3L2	1644.88495641802	-1.0497075838442	0.223916447029062	-4.68794319386445	2.75964591277903e-06	3.92111763913335e-05	ENSG00000144535	DIS3L2
ENSG00000188641|DPYD	4327.77071187381	-1.04898627670164	0.175800043512481	-5.96692842472001	2.41761395338594e-09	6.24183966146915e-08	ENSG00000188641	DPYD
ENSG00000173486|FKBP2	1104.70522212824	-1.04888732594489	0.252591979502138	-4.15249655991555	3.28867699437554e-05	0.000350731226604612	ENSG00000173486	FKBP2
ENSG00000141314|RHBDL3	300.868635784196	-1.04814874371373	0.349264960222312	-3.00101316503829	0.00269082931116634	0.0151381358459453	ENSG00000141314	RHBDL3
ENSG00000106976|DNM1	3169.3520551154	-1.04724270356635	0.212342601805792	-4.93185396929511	8.14528025882478e-07	1.30847784269557e-05	ENSG00000106976	DNM1
ENSG00000162390|ACOT11	229.698686424652	-1.04621279132803	0.414189312557538	-2.5259289885291	0.0115392803016068	0.0489940206825697	ENSG00000162390	ACOT11
ENSG00000167508|MVD	863.394160661756	-1.04486803696844	0.240245995310196	-4.34915901769497	1.36660593573965e-05	0.00016356609232963	ENSG00000167508	MVD
ENSG00000132613|MTSS1L	4191.84318573305	-1.04458938526882	0.267334313158917	-3.90742726934521	9.32841084194588e-05	0.000877313013115793	ENSG00000132613	MTSS1L
ENSG00000135093|USP30	1030.51950276002	-1.04303484442532	0.229321137126115	-4.54835894107616	5.40658637630202e-06	7.16434982721496e-05	ENSG00000135093	USP30
ENSG00000141084|RANBP10	1851.49369564836	-1.04280686475307	0.239268029690282	-4.35832094284773	1.31064088914409e-05	0.000157523422225029	ENSG00000141084	RANBP10
ENSG00000138439|FAM117B	374.162154910058	-1.04230299986069	0.317524565598516	-3.28259011360589	0.00102858104523263	0.00681845895264372	ENSG00000138439	FAM117B
ENSG00000187741|FANCA	3625.4781777009	-1.04208447154184	0.255354518365945	-4.08093218091581	4.48554426889344e-05	0.00046521848675214	ENSG00000187741	FANCA
ENSG00000159214|CCDC24	392.962140532665	-1.04061530708577	0.307353307969956	-3.38572997297135	0.000709891994144931	0.00495911188378682	ENSG00000159214	CCDC24
ENSG00000099385|BCL7C	1028.46913695621	-1.03939984884436	0.244907249061661	-4.24405505687039	2.19516456303569e-05	0.000246089501014001	ENSG00000099385	BCL7C
ENSG00000108813|DLX4	558.194610244711	-1.0390587262814	0.281249334020687	-3.69443977493997	0.000220372115418834	0.00182880236042383	ENSG00000108813	DLX4
ENSG00000105810|CDK6	4669.22815701433	-1.03780069720112	0.205438413227931	-5.05163898462208	4.38035027878682e-07	7.46964994908911e-06	ENSG00000105810	CDK6
ENSG00000125848|FLRT3	2935.78920787686	-1.03776763455802	0.193035533753411	-5.37604457780138	7.61399483610866e-08	1.51647045203328e-06	ENSG00000125848	FLRT3
ENSG00000172977|KAT5	1725.32721467781	-1.03768655212142	0.217136892322984	-4.77895092363161	1.76212194772514e-06	2.62878425975806e-05	ENSG00000172977	KAT5
ENSG00000241399|CD302	375.761636412917	-1.03748345634724	0.330366680784582	-3.14039979420242	0.00168717415294127	0.0102730953452252	ENSG00000241399	CD302
ENSG00000075826|SEC31B	303.366491560344	-1.03701735143194	0.345687860763137	-2.99986626415701	0.00270098169504971	0.0151841111712912	ENSG00000075826	SEC31B
ENSG00000142541|RPL13A	67450.7472244667	-1.0364673096291	0.198290327583256	-5.22701899916887	1.72264805037233e-07	3.19321480666923e-06	ENSG00000142541	RPL13A
ENSG00000124102|PI3	4044.7938618407	-1.03591348427604	0.228880335975178	-4.52600473458057	6.01092336227334e-06	7.86958635483152e-05	ENSG00000124102	PI3
ENSG00000100154|TTC28	4241.65828451319	-1.03553088351801	0.242470437093329	-4.27075109003672	1.94815745820172e-05	0.000222078365552391	ENSG00000100154	TTC28
ENSG00000168067|MAP4K2	1326.12076408378	-1.0341517903711	0.235150263664754	-4.3978338542093	1.09336623815225e-05	0.000134142917026423	ENSG00000168067	MAP4K2
ENSG00000146411|SLC2A12	419.16426754088	-1.03373746563996	0.373098439360622	-2.77068289916053	0.00559388740699126	0.0276200441962711	ENSG00000146411	SLC2A12
ENSG00000100558|PLEK2	1081.98250408669	-1.03349448689844	0.229594125649209	-4.50139777738691	6.750803075335e-06	8.73427862457853e-05	ENSG00000100558	PLEK2
ENSG00000103024|NME3	944.038490607745	-1.03330508190629	0.289811130460858	-3.56544305342286	0.000363242030594493	0.00281726893856902	ENSG00000103024	NME3
ENSG00000254772|EEF1G	46740.6458671184	-1.03326035566099	0.178969186030491	-5.77339808365085	7.76886040984123e-09	1.84242128729884e-07	ENSG00000254772	EEF1G
ENSG00000160051|IQCC	306.866735410232	-1.03312285223293	0.342377948474674	-3.01749238476248	0.00254875444872416	0.0144876568664321	ENSG00000160051	IQCC
ENSG00000177989|ODF3B	1033.24117198429	-1.03246426260229	0.233705457091553	-4.41780125912004	9.971003898066e-06	0.000123851497662587	ENSG00000177989	ODF3B
ENSG00000196872|KIAA1211L	202.653211048476	-1.0322689068254	0.407411956238516	-2.533722663311	0.0112858013679369	0.0481088296022517	ENSG00000196872	KIAA1211L
ENSG00000143799|PARP1	16659.200756839	-1.03202887347942	0.166125855086914	-6.2123314455747	5.22041660476002e-10	1.48626811356311e-08	ENSG00000143799	PARP1
ENSG00000130208|APOC1	287.529436487244	-1.03052772201638	0.344618375240255	-2.99034467125538	0.00278662814798873	0.0156045749552903	ENSG00000130208	APOC1
ENSG00000172803|SNX32	221.748636716526	-1.03044795838031	0.385752477446894	-2.67126724681157	0.00755654578506908	0.0350535953296489	ENSG00000172803	SNX32
ENSG00000141738|GRB7	776.105469297698	-1.03043765606906	0.254063921305075	-4.05582048319143	4.99586197108614e-05	0.000511458873087964	ENSG00000141738	GRB7
ENSG00000111224|PARP11	662.262303246761	-1.03013822244532	0.281733334125695	-3.65643002679166	0.000255752181571806	0.00207817844750188	ENSG00000111224	PARP11
ENSG00000165912|PACSIN3	1018.19277417774	-1.03006338382731	0.23603673537464	-4.36399606269922	1.27707876300234e-05	0.000153972326331791	ENSG00000165912	PACSIN3
ENSG00000160439|RDH13	864.328823597373	-1.03003976097085	0.246678535849133	-4.17563594426722	2.97154729298173e-05	0.000320025627002583	ENSG00000160439	RDH13
ENSG00000111275|ALDH2	1867.59700001442	-1.02998278528475	0.20031652640931	-5.14177638633853	2.72152919377677e-07	4.849423514612e-06	ENSG00000111275	ALDH2
ENSG00000126878|AIF1L	1107.09158560707	-1.02973068600265	0.227095143129233	-4.53435803079532	5.77789492337406e-06	7.61217854190131e-05	ENSG00000126878	AIF1L
ENSG00000147144|CCDC120	735.414994788713	-1.02937851591037	0.289518887880024	-3.55547965608705	0.000377290139733188	0.00291345497630825	ENSG00000147144	CCDC120
ENSG00000176619|LMNB2	16502.9453894879	-1.02936475700626	0.195912541607748	-5.254205517211	1.48664802946603e-07	2.79630836221068e-06	ENSG00000176619	LMNB2
ENSG00000213859|KCTD11	748.05788267887	-1.02905968123703	0.25821781441421	-3.98523890991619	6.74122646310101e-05	0.000661865870922645	ENSG00000213859	KCTD11
ENSG00000163249|CCNYL1	11322.4064742466	-1.02893251651318	0.169566344457471	-6.06802322598424	1.29494182202596e-09	3.48407504957721e-08	ENSG00000163249	CCNYL1
ENSG00000144120|TMEM177	544.274015985968	-1.02751186064359	0.295873709678539	-3.47280554855637	0.000515048370640063	0.00379505852601025	ENSG00000144120	TMEM177
ENSG00000123815|ADCK4	1427.92834574484	-1.02618711934891	0.220505476023679	-4.65379426331667	3.25881972658722e-06	4.56830524012263e-05	ENSG00000123815	ADCK4
ENSG00000099875|MKNK2	4202.1196376853	-1.02506065436148	0.180229584652138	-5.68752714122907	1.28892123096789e-08	2.95016537580702e-07	ENSG00000099875	MKNK2
ENSG00000182796|TMEM198B	528.102464967093	-1.02423075049803	0.318863233139739	-3.21213186108908	0.00131753887369188	0.00834949428385893	ENSG00000182796	TMEM198B
ENSG00000011258|MBTD1	2005.89997520352	-1.02410126070025	0.197436158856165	-5.18699951737982	2.13709284528832e-07	3.88629911565315e-06	ENSG00000011258	MBTD1
ENSG00000139651|ZNF740	2526.82428356281	-1.02404374380163	0.22545778727002	-4.54206419836447	5.57060702881285e-06	7.36049650148252e-05	ENSG00000139651	ZNF740
ENSG00000214176|PLEKHM1P1	518.129653345193	-1.02404163792144	0.35790219119471	-2.86123321710633	0.00421996499036575	0.0219380959634743	ENSG00000214176	PLEKHM1P1
ENSG00000105290|APLP1	858.600087104578	-1.02330462992192	0.238793222528185	-4.2853168908558	1.82478893329356e-05	0.000209992219217034	ENSG00000105290	APLP1
ENSG00000141376|BCAS3	740.936652480673	-1.0230007669862	0.266198775192092	-3.84299576978889	0.000121541564490001	0.00110642744342224	ENSG00000141376	BCAS3
ENSG00000140848|CPNE2	4651.60317087897	-1.02166836023651	0.188332622104231	-5.42480823991862	5.80167908698309e-08	1.17795080067925e-06	ENSG00000140848	CPNE2
ENSG00000113140|SPARC	91589.6942155285	-1.02165906286617	0.163127608734034	-6.26294390504983	3.77776545736229e-10	1.09175523343168e-08	ENSG00000113140	SPARC
ENSG00000181192|DHTKD1	2256.60205727641	-1.0216587899576	0.20420671041475	-5.00306178911839	5.64268446954436e-07	9.35863832281172e-06	ENSG00000181192	DHTKD1
ENSG00000144579|CTDSP1	3849.51203292809	-1.01889172022927	0.187694906220987	-5.42844630546157	5.6846742357234e-08	1.15623559786544e-06	ENSG00000144579	CTDSP1
ENSG00000062370|ZNF112	490.941516154065	-1.01889002330389	0.286473299557143	-3.55666662435552	0.000375590291617404	0.00290227714758709	ENSG00000062370	ZNF112
ENSG00000157227|MMP14	14464.7285805444	-1.01804140430033	0.181942423793277	-5.59540421126317	2.20108347207614e-08	4.82225944682281e-07	ENSG00000157227	MMP14
ENSG00000160953|MUM1	2751.78510795377	-1.01741570346077	0.186389805966615	-5.45853727452781	4.80073088595819e-08	9.93129616012429e-07	ENSG00000160953	MUM1
ENSG00000224660|SH3BP5-AS1	1210.80723096841	-1.01716347591188	0.269628174675235	-3.7724673140596	0.000161641147219997	0.00141115481998058	ENSG00000224660	SH3BP5-AS1
ENSG00000105379|ETFB	1177.16720139997	-1.01697472800067	0.25273447346244	-4.02388607326973	5.72456176509399e-05	0.00057355321796264	ENSG00000105379	ETFB
ENSG00000214826|DDX12P	769.470123558304	-1.01680871317374	0.292043673593654	-3.48170087255001	0.00049823992809059	0.00369011954468639	ENSG00000214826	DDX12P
ENSG00000164068|RNF123	2572.49644263495	-1.01649755710889	0.212350149206869	-4.78689353836353	1.69382625462932e-06	2.53347068670305e-05	ENSG00000164068	RNF123
ENSG00000170049|KCNAB3	851.399814993867	-1.01647170916565	0.253128559463382	-4.01563423471657	5.92861426272711e-05	0.000592020200358321	ENSG00000170049	KCNAB3
ENSG00000181222|POLR2A	14345.0597590152	-1.01582380953152	0.25520714314182	-3.98038940848541	6.88024680470429e-05	0.000673789687081385	ENSG00000181222	POLR2A
ENSG00000169071|ROR2	4518.9063671835	-1.01522725581117	0.210276713922643	-4.828053648321	1.37873954879869e-06	2.10881147477161e-05	ENSG00000169071	ROR2
ENSG00000110063|DCPS	657.813119176683	-1.01490214431395	0.261988596700074	-3.87384091176998	0.000107133363025017	0.00098896303492275	ENSG00000110063	DCPS
ENSG00000131242|RAB11FIP4	302.430827156321	-1.01487447182345	0.346406871255135	-2.92971807443153	0.00339269660682522	0.0184026391755264	ENSG00000131242	RAB11FIP4
ENSG00000105321|CCDC9	841.861441648089	-1.014131702426	0.25210035617658	-4.02273014527462	5.75273956321306e-05	0.000575794730045921	ENSG00000105321	CCDC9
ENSG00000104290|FZD3	642.128360734142	-1.01403363858389	0.257398187294677	-3.93955236919752	8.16337816019554e-05	0.000781808289746621	ENSG00000104290	FZD3
ENSG00000140398|NEIL1	285.930185643045	-1.01308730502752	0.380302043845687	-2.66390181547011	0.00772401034561936	0.0356936789856625	ENSG00000140398	NEIL1
ENSG00000100802|C14orf93	387.793414701882	-1.0123381963873	0.31940076716434	-3.16949206282409	0.00152705628897314	0.00945328387285742	ENSG00000100802	C14orf93
ENSG00000184208|C22orf46	1508.28337397885	-1.01107484929632	0.292855106353562	-3.4524747131288	0.000555469537171897	0.00404752018786896	ENSG00000184208	C22orf46
ENSG00000154914|USP43	240.810026011364	-1.01067651064733	0.37275197923998	-2.71139139947168	0.0067001485223756	0.0318319323851153	ENSG00000154914	USP43
ENSG00000168970|JMJD7-PLA2G4B	873.25666886421	-1.01035720909231	0.235113095970459	-4.29732425121592	1.72872226291075e-05	0.000200947584315306	ENSG00000168970	JMJD7-PLA2G4B
ENSG00000125967|NECAB3	606.828533932376	-1.01012636593528	0.27541513296374	-3.66765019432781	0.000244789762549822	0.00200325282735543	ENSG00000125967	NECAB3
ENSG00000141994|DUS3L	1617.27372456658	-1.00960638629666	0.213298742139054	-4.73329742206579	2.20901425972643e-06	3.22642311306329e-05	ENSG00000141994	DUS3L
ENSG00000104872|PIH1D1	3425.74383883961	-1.0095879251949	0.191837836074599	-5.26271535299381	1.41943250188625e-07	2.68031977792002e-06	ENSG00000104872	PIH1D1
ENSG00000141756|FKBP10	5510.5741958346	-1.00946069485927	0.185277951943997	-5.44835844884766	5.08368261602454e-08	1.04415209731275e-06	ENSG00000141756	FKBP10
ENSG00000136866|ZFP37	296.429649372796	-1.00886696624844	0.348272343359268	-2.89677600155498	0.00377018843250978	0.0200576814758222	ENSG00000136866	ZFP37
ENSG00000146830|GIGYF1	3492.27969284903	-1.00849977766146	0.225757220861703	-4.46718724571501	7.92547561299191e-06	0.000101287578334037	ENSG00000146830	GIGYF1
ENSG00000142676|RPL11	21809.286537219	-1.00836392953094	0.168645226573862	-5.97920231729361	2.24232923169032e-09	5.8285357791869e-08	ENSG00000142676	RPL11
ENSG00000175538|KCNE3	217.409259445042	-1.00712603042587	0.388147880820137	-2.59469671275252	0.00946744197060154	0.0420442152686714	ENSG00000175538	KCNE3
ENSG00000270170|NCBP2-AS2	475.312181013051	-1.00662527280329	0.292170114325679	-3.44533962731457	0.000570342291649235	0.00414277046956079	ENSG00000270170	NCBP2-AS2
ENSG00000135486|HNRNPA1	58476.481631991	-1.0058313365199	0.169203184488902	-5.94451776754751	2.77271895586113e-09	7.08706965118105e-08	ENSG00000135486	HNRNPA1
ENSG00000054611|TBC1D22A	1586.618625125	-1.00446065455621	0.208283185616973	-4.82257197853402	1.4171886373688e-06	2.16043786706639e-05	ENSG00000054611	TBC1D22A
ENSG00000159445|THEM4	639.558454157824	-1.00290796913755	0.264779433195933	-3.7877109903601	0.000152041557729815	0.00134041290968856	ENSG00000159445	THEM4
ENSG00000174125|TLR1	421.777001755447	-1.0027001612699	0.326548066380087	-3.07060510994668	0.00213625479638442	0.0125171689597624	ENSG00000174125	TLR1
ENSG00000185730|ZNF696	377.78202613739	-1.00227757681416	0.320174016876244	-3.13041509924139	0.00174559449174835	0.0105440836533529	ENSG00000185730	ZNF696
ENSG00000178860|MSC	506.38237607305	-1.00224886465099	0.290044606636138	-3.45549905676514	0.000549275113501106	0.00400746105644765	ENSG00000178860	MSC
ENSG00000111266|DUSP16	2752.17736401674	-1.00142668410415	0.231476055197575	-4.32626468966472	1.51659168625589e-05	0.000178721574688265	ENSG00000111266	DUSP16
ENSG00000204634|TBC1D8	837.07924799302	-1.00119301850197	0.241611695364756	-4.14381024474207	3.41582420556229e-05	0.0003626101523985	ENSG00000204634	TBC1D8
ENSG00000138829|FBN2	5911.5289717375	-1.00104639559767	0.254195729905168	-3.93809288602577	8.21318019963192e-05	0.0007852701467678	ENSG00000138829	FBN2
ENSG00000172469|MANEA	1506.13183480278	-1.0009338861059	0.215443060051452	-4.64593236777671	3.38543911258194e-06	4.72511571904101e-05	ENSG00000172469	MANEA
ENSG00000144048|DUSP11	2101.96532730551	1.00100561953828	0.23738974808108	4.21671798226262	2.47883664353503e-05	0.00027349236521765	ENSG00000144048	DUSP11
ENSG00000204520|MICA	1514.15803992043	1.00357946603521	0.213169903602969	4.70788534907058	2.50299806299777e-06	3.60093605010637e-05	ENSG00000204520	MICA
ENSG00000101247|NDUFAF5	1064.35966612528	1.0036894654608	0.253919697412073	3.95278300852717	7.72474827026874e-05	0.00074550299813478	ENSG00000101247	NDUFAF5
ENSG00000184232|OAF	3310.18297249941	1.0037624864264	0.195708427936605	5.12886694257003	2.91491269842641e-07	5.1501268598004e-06	ENSG00000184232	OAF
ENSG00000175106|TVP23C	743.014038359228	1.00385742567292	0.261393606717244	3.84040542643727	0.000122831286198564	0.00111684225601256	ENSG00000175106	TVP23C
ENSG00000223953|C1QTNF5	393.156776530072	1.00484278958222	0.372021914308207	2.70103117836695	0.00691248581542444	0.0325716558168832	ENSG00000223953	C1QTNF5
ENSG00000150787|PTS	1369.27789792887	1.00619798507713	0.240793001379855	4.17868451039339	2.93200075888134e-05	0.000316682485372855	ENSG00000150787	PTS
ENSG00000172086|KRCC1	2616.55855400598	1.00724457432427	0.208704211133287	4.82618232212385	1.39175107783638e-06	2.12588590933255e-05	ENSG00000172086	KRCC1
ENSG00000175352|NRIP3	212.845493390864	1.00830650744794	0.389906399922171	2.58602194693189	0.00970907482209905	0.0428197003848862	ENSG00000175352	NRIP3
ENSG00000151689|INPP1	1288.0045573472	1.0090429396221	0.213865718065361	4.71811447271654	2.38040548102495e-06	3.4482901565175e-05	ENSG00000151689	INPP1
ENSG00000120129|DUSP1	13558.2963225562	1.01090726976398	0.193427103693491	5.22629585234284	1.72939565755167e-07	3.20314152224787e-06	ENSG00000120129	DUSP1
ENSG00000214226|C17orf67	246.565891363235	1.01132507632123	0.362168799048831	2.79241358995387	0.00523164386926048	0.0261570822796062	ENSG00000214226	C17orf67
ENSG00000164332|UBLCP1	3737.9524895156	1.012529618072	0.203769252058509	4.96900100404387	6.72987215856026e-07	1.09641628282946e-05	ENSG00000164332	UBLCP1
ENSG00000164338|UTP15	2616.33733417954	1.01304559195575	0.208234405253641	4.86492897617857	1.14497915602417e-06	1.78449190414498e-05	ENSG00000164338	UTP15
ENSG00000137880|GCHFR	332.113040036823	1.01332982425686	0.370477524617165	2.7351991873299	0.00623425385493133	0.0300479523322987	ENSG00000137880	GCHFR
ENSG00000122873|CISD1	2951.3716192019	1.01335733842582	0.236732706823351	4.28059710051801	1.86392538399091e-05	0.000214067596272227	ENSG00000122873	CISD1
ENSG00000070182|SPTB	494.698908448705	1.01437786368658	0.391759659022554	2.58928616136094	0.0096175135092853	0.0425382197207458	ENSG00000070182	SPTB
ENSG00000112245|PTP4A1	8724.2422396286	1.01553107481083	0.170338720476764	5.96183341032762	2.49423367507914e-09	6.42523532603814e-08	ENSG00000112245	PTP4A1
ENSG00000115756|HPCAL1	4561.78708046586	1.01843143917644	0.1748453192168	5.82475666914269	5.71958726134679e-09	1.38062314123842e-07	ENSG00000115756	HPCAL1
ENSG00000205763|RP9P	603.008213132124	1.01861848038191	0.275005028827328	3.70399946766606	0.000212226702746288	0.00177336108607904	ENSG00000205763	RP9P
ENSG00000183479|TREX2	273.165400132488	1.01963330597378	0.396172253055924	2.57371206112673	0.0100613967831577	0.0439772699220518	ENSG00000183479	TREX2
ENSG00000181381|DDX60L	11628.7119796776	1.02020674015287	0.168551893519772	6.05277531357541	1.42371383785671e-09	3.8048222388145e-08	ENSG00000181381	DDX60L
ENSG00000163689|C3orf67	278.414819955449	1.02108571452382	0.379287906690501	2.69211249953461	0.00710009907104629	0.0332784594601363	ENSG00000163689	C3orf67
ENSG00000115946|PNO1	2663.4624105901	1.0220272389706	0.194205755545976	5.26260015362233	1.42032246969418e-07	2.68031977792002e-06	ENSG00000115946	PNO1
ENSG00000184005|ST6GALNAC3	3168.31154173964	1.02250469045987	0.187158376784704	5.46331245240547	4.67330972633747e-08	9.70260080728044e-07	ENSG00000184005	ST6GALNAC3
ENSG00000078114|NEBL	1617.79601260991	1.0230714055765	0.208049303064109	4.91744692488228	8.76802185095059e-07	1.40166486907066e-05	ENSG00000078114	NEBL
ENSG00000157193|LRP8	1395.14667824992	1.0248176007335	0.227713936939482	4.50046059765706	6.78063735132556e-06	8.76794725294509e-05	ENSG00000157193	LRP8
ENSG00000169762|TAPT1	1869.41428207585	1.02659348573137	0.214965113179891	4.77562833589784	1.79146996698603e-06	2.67083442129272e-05	ENSG00000169762	TAPT1
ENSG00000035928|RFC1	17042.768041274	1.0274224443814	0.16304241867015	6.30156527829713	2.94654634313625e-10	8.62370891571327e-09	ENSG00000035928	RFC1
ENSG00000142627|EPHA2	10196.9459987414	1.02899455803949	0.183380564807755	5.61125198364519	2.0086802033705e-08	4.43078204170193e-07	ENSG00000142627	EPHA2
ENSG00000182263|FIGN	1355.83309171034	1.02999188632945	0.223877398611675	4.60069615207572	4.21081283847597e-06	5.74869664903864e-05	ENSG00000182263	FIGN
ENSG00000270069|MIR222HG	472.109572804976	1.03292538903642	0.294250901978309	3.51035589726949	0.00044750729258197	0.00337158157124198	ENSG00000270069	MIR222HG
ENSG00000128590|DNAJB9	1725.48528476591	1.03320691624969	0.249824688114908	4.13572783396996	3.53831359116825e-05	0.000374403706767407	ENSG00000128590	DNAJB9
ENSG00000145934|TENM2	4341.36396718266	1.03374654099592	0.284453454721736	3.63415006510354	0.000278898506112802	0.00224014707912671	ENSG00000145934	TENM2
ENSG00000255310|AF131215.2	329.725730779383	1.03508165313069	0.329777762042264	3.13872483917831	0.00169684702725022	0.0103167542628751	ENSG00000255310	AF131215.2
ENSG00000149948|HMGA2	400.984572499609	1.03517066580258	0.321273992603504	3.2220804971292	0.00127263375184311	0.00812085071495114	ENSG00000149948	HMGA2
ENSG00000069509|FUNDC1	1471.86661525731	1.03655764185373	0.248560559819251	4.17024182198291	3.04276592322242e-05	0.000326930347023861	ENSG00000069509	FUNDC1
ENSG00000186432|KPNA4	9056.493130427	1.03681363367866	0.173549688783168	5.97416014369261	2.31278529202062e-09	5.99811869871954e-08	ENSG00000186432	KPNA4
ENSG00000183444|OR7E38P	508.489284294582	1.03688605541294	0.340862976000058	3.04194391418082	0.00235055687065347	0.0135723419308515	ENSG00000183444	OR7E38P
ENSG00000134864|GGACT	278.564611424749	1.0382816128859	0.360850129542735	2.87732088166796	0.00401067530847242	0.0210546724774303	ENSG00000134864	GGACT
ENSG00000175324|LSM1	2554.79326396378	1.03864286842254	0.207348887202894	5.00915573955411	5.46693217333013e-07	9.09994990703954e-06	ENSG00000175324	LSM1
ENSG00000180530|NRIP1	5270.67168635392	1.03916385877168	0.195455753072453	5.31661945190469	1.05712833492809e-07	2.04870936956073e-06	ENSG00000180530	NRIP1
ENSG00000087586|AURKA	8115.31550908997	1.03939755183144	0.170691069495749	6.08934934265748	1.13370493587274e-09	3.07907300411057e-08	ENSG00000087586	AURKA
ENSG00000263072|ZNF213-AS1	442.233142245661	1.03947723749972	0.294111943847098	3.53429114065536	0.000408870434415719	0.00312065543241513	ENSG00000263072	ZNF213-AS1
ENSG00000196632|WNK3	282.528806695692	1.03975238056412	0.37221181502196	2.79344270816008	0.00521502659572733	0.0260966873630871	ENSG00000196632	WNK3
ENSG00000145220|LYAR	2332.97648246015	1.04030738444116	0.194150080799044	5.35826397887484	8.40254107012241e-08	1.66201250883144e-06	ENSG00000145220	LYAR
ENSG00000116396|KCNC4	3235.14873120834	1.04087505166534	0.198206610996838	5.25146485493333	1.50894327549488e-07	2.8359257442389e-06	ENSG00000116396	KCNC4
ENSG00000168961|LGALS9	417.579442307228	1.04121158565515	0.297253819707075	3.50276940656709	0.000460447888310076	0.00345133373173183	ENSG00000168961	LGALS9
ENSG00000184979|USP18	9830.29341847012	1.04161696507097	0.1680561044382	6.19803111914928	5.71738384587219e-10	1.62173487041238e-08	ENSG00000184979	USP18
ENSG00000134970|TMED7	15824.5989947519	1.04227152034478	0.170815053855914	6.10175448133485	1.04910440497821e-09	2.87033988903901e-08	ENSG00000134970	TMED7
ENSG00000008282|SYPL1	9429.33338125439	1.04271744503169	0.188291634157326	5.53777893371755	3.06331578549269e-08	6.56742929445236e-07	ENSG00000008282	SYPL1
ENSG00000152804|HHEX	353.411689660941	1.04383686046316	0.350693043742554	2.97649719345289	0.00291561750897582	0.0162399189289297	ENSG00000152804	HHEX
ENSG00000125266|EFNB2	4653.66937321014	1.04481988787893	0.181160989491043	5.76735582431003	8.05249209804585e-09	1.90184320557953e-07	ENSG00000125266	EFNB2
ENSG00000141655|TNFRSF11A	852.64932344976	1.04493948468358	0.241718566899748	4.32295912592004	1.53950264003919e-05	0.000181242163415873	ENSG00000141655	TNFRSF11A
ENSG00000167106|FAM102A	2129.51392570768	1.04501138542175	0.214003828310755	4.88314341696862	1.04407873910031e-06	1.64470988586272e-05	ENSG00000167106	FAM102A
ENSG00000114405|C3orf14	1312.22128340446	1.04517081455255	0.227778667815453	4.58853686596916	4.46363487363838e-06	6.04720003728959e-05	ENSG00000114405	C3orf14
ENSG00000109133|TMEM33	7918.33214135028	1.04550316400215	0.177583361355805	5.88739370636974	3.92333335264226e-09	9.77815389427763e-08	ENSG00000109133	TMEM33
ENSG00000196159|FAT4	630.430142306225	1.04585399227833	0.32282142388983	3.2397291966448	0.00119643268575962	0.00774100509785531	ENSG00000196159	FAT4
ENSG00000267041|ZNF850	616.481652242545	1.04686168032965	0.265140220661618	3.94833223611778	7.86975368160744e-05	0.000757789090379646	ENSG00000267041	ZNF850
ENSG00000148925|BTBD10	2980.18561692177	1.04733617138953	0.191229322476192	5.47685970868781	4.32940188475367e-08	9.0539600869885e-07	ENSG00000148925	BTBD10
ENSG00000147650|LRP12	2642.51916854602	1.04763696957678	0.190811117214385	5.49043989087759	4.00933924126714e-08	8.41522261917056e-07	ENSG00000147650	LRP12
ENSG00000225648|SBDSP1	943.519541147369	1.0508690654221	0.236971971639821	4.43457113577695	9.22557546237188e-06	0.000115465254589991	ENSG00000225648	SBDSP1
ENSG00000085231|AK6	2051.46251477394	1.05267638469296	0.248357184110071	4.23855822196157	2.24959845375634e-05	0.000251334447936915	ENSG00000085231	AK6
ENSG00000151348|EXT2	7691.27868217544	1.05301805315768	0.16991324765524	6.1973864174163	5.740843819952e-10	1.62638388219428e-08	ENSG00000151348	EXT2
ENSG00000279696|RP11-178H8.7	271.727303344229	1.05354216665588	0.387774503767741	2.71689385562828	0.0065897737691487	0.0314048385716795	ENSG00000279696	RP11-178H8.7
ENSG00000137959|IFI44L	36421.7133729852	1.05436011963921	0.160838601160028	6.55539225058398	5.54958079209142e-11	1.83423213421367e-09	ENSG00000137959	IFI44L
ENSG00000152413|HOMER1	970.273356083558	1.05499115983549	0.243388290332294	4.33460113629592	1.46024643453512e-05	0.000173213290633584	ENSG00000152413	HOMER1
ENSG00000162819|BROX	9317.32422460525	1.05525678618574	0.177909392203337	5.93142820127033	3.00310881499918e-09	7.65044464897467e-08	ENSG00000162819	BROX
ENSG00000244405|ETV5	2885.66669005789	1.05551548237759	0.193258210803726	5.46168505849191	4.71636247841693e-08	9.77434256337866e-07	ENSG00000244405	ETV5
ENSG00000125505|MBOAT7	13881.784533893	1.05786386134303	0.17141720399758	6.17128174228043	6.77385913361365e-10	1.9009616912693e-08	ENSG00000125505	MBOAT7
ENSG00000146386|ABRACL	3094.52749562875	1.05843194302169	0.239403586774751	4.42111982230885	9.8190702517363e-06	0.000122162191493208	ENSG00000146386	ABRACL
ENSG00000158715|SLC45A3	592.084239146406	1.05881634080822	0.281660305398359	3.75919616827337	0.000170460147290394	0.00147916455234561	ENSG00000158715	SLC45A3
ENSG00000126524|SBDS	4421.10108592583	1.05997382759662	0.213435530714712	4.96624823452393	6.82605703138322e-07	1.11051354985813e-05	ENSG00000126524	SBDS
ENSG00000146021|KLHL3	186.16579646935	1.06152417657883	0.415218889699918	2.55654114711883	0.010571856707552	0.0457649589199332	ENSG00000146021	KLHL3
ENSG00000183098|GPC6	3990.1317771541	1.06165181287479	0.181656958947211	5.84426723329272	5.08802931080585e-09	1.23857170651617e-07	ENSG00000183098	GPC6
ENSG00000142892|PIGK	6474.85927605212	1.062651212038	0.187667400293545	5.66241771546803	1.49254953059195e-08	3.36613817664091e-07	ENSG00000142892	PIGK
ENSG00000177707|PVRL3	1220.6736485067	1.06375100972153	0.216495629899264	4.91349876307666	8.94652974183092e-07	1.42623679959167e-05	ENSG00000177707	PVRL3
ENSG00000125845|BMP2	1579.35980754458	1.06422852749698	0.205235868403793	5.18539247439514	2.15560427689456e-07	3.9168657808596e-06	ENSG00000125845	BMP2
ENSG00000198380|GFPT1	15352.1278137283	1.06461082274761	0.168814717071708	6.30638632232161	2.85625585162099e-10	8.39148270890028e-09	ENSG00000198380	GFPT1
ENSG00000171310|CHST11	739.291296392448	1.06484018011361	0.266077730592692	4.00198910950443	6.28121904884355e-05	0.000623352730800677	ENSG00000171310	CHST11
ENSG00000176407|KCMF1	7410.97930674991	1.06542552621797	0.169820555630139	6.27383135253908	3.5227006947064e-10	1.02060713830008e-08	ENSG00000176407	KCMF1
ENSG00000133805|AMPD3	490.689072130096	1.06676066064387	0.296967885966558	3.59217515110034	0.000327929312717475	0.00257025073586126	ENSG00000133805	AMPD3
ENSG00000164687|FABP5	642.136431491331	1.06679588489929	0.281997070372146	3.7830034315302	0.000154947277430888	0.00136150006494276	ENSG00000164687	FABP5
ENSG00000186767|SPIN4	2989.38571483307	1.06748340445157	0.195802466010966	5.4518384073456	4.98517461194202e-08	1.0257509550368e-06	ENSG00000186767	SPIN4
ENSG00000111790|FGFR1OP2	5642.08751818355	1.06763910512614	0.189347142690153	5.63852767967679	1.71510254722041e-08	3.82679136724134e-07	ENSG00000111790	FGFR1OP2
ENSG00000166689|PLEKHA7	1488.71561006564	1.07057926419344	0.247775518638787	4.32076288276954	1.55490690839024e-05	0.000182868499594116	ENSG00000166689	PLEKHA7
ENSG00000116095|PLEKHA3	2088.26341202295	1.07127623234667	0.225011442087694	4.76098558547596	1.9264980949527e-06	2.85732831568613e-05	ENSG00000116095	PLEKHA3
ENSG00000179715|PCED1B	178.395068711131	1.07151850237851	0.418796331851142	2.55856706681799	0.010510454417066	0.0455505827826274	ENSG00000179715	PCED1B
ENSG00000170270|C14orf142	858.438802570901	1.07190813582534	0.277511846607737	3.86256712615403	0.00011220172091213	0.00103131018408902	ENSG00000170270	C14orf142
ENSG00000138161|CUZD1	240.262666096902	1.07257855360401	0.394201544473973	2.72088876525147	0.00651066654858822	0.0311310274960971	ENSG00000138161	CUZD1
ENSG00000153551|CMTM7	281.271247598304	1.07292327737174	0.368284459986722	2.91330043469774	0.00357630344788474	0.0192083316635864	ENSG00000153551	CMTM7
ENSG00000167377|ZNF23	541.206537113721	1.07307668090222	0.288516277760178	3.71929337655669	0.000199780899274327	0.00169023898746106	ENSG00000167377	ZNF23
ENSG00000133069|TMCC2	636.172628018567	1.07490117713639	0.259822834818719	4.1370543042776	3.51792875569265e-05	0.000372418007804665	ENSG00000133069	TMCC2
ENSG00000084234|APLP2	103608.980677269	1.07547399419206	0.159023869896995	6.76297209273476	1.35189285959709e-11	4.82154160343745e-10	ENSG00000084234	APLP2
ENSG00000115226|FNDC4	550.110109235505	1.07668584514232	0.322678186510189	3.33671716947101	0.000847741692072608	0.00577136723422263	ENSG00000115226	FNDC4
ENSG00000232040|ZBED9	393.275094825727	1.07924606040618	0.325618055068806	3.31445398560017	0.000918222913525296	0.00618348943288522	ENSG00000232040	ZBED9
ENSG00000119899|SLC17A5	2675.55060856593	1.08124541411826	0.199491273573838	5.4200135913116	5.95945045549925e-08	1.2067887172386e-06	ENSG00000119899	SLC17A5
ENSG00000128242|GAL3ST1	454.624623643866	1.08130296942668	0.292277917883767	3.69957120693838	0.000215964041737795	0.00179936139664478	ENSG00000128242	GAL3ST1
ENSG00000070540|WIPI1	360.862967993408	1.08194295171835	0.38629644406202	2.80081002129194	0.00509745182471517	0.0255918336481335	ENSG00000070540	WIPI1
ENSG00000273604|C17orf96	226.511234126938	1.08242143306981	0.389555013816228	2.77860993872471	0.00545920361697295	0.0271121588956921	ENSG00000273604	C17orf96
ENSG00000197568|HHLA3	1028.23720335184	1.0839514908586	0.233628111168183	4.63964497011359	3.49008236922735e-06	4.85110905267105e-05	ENSG00000197568	HHLA3
ENSG00000135272|MDFIC	4507.90129351811	1.08403067855286	0.194802367604918	5.56477157788659	2.62496025727407e-08	5.68058191517711e-07	ENSG00000135272	MDFIC
ENSG00000245910|SNHG6	2006.50242908505	1.084253848018	0.240749067499272	4.50366790318422	6.67905524592378e-06	8.6630399206073e-05	ENSG00000245910	SNHG6
ENSG00000102271|KLHL4	5933.13041617177	1.08585857685624	0.174131610794295	6.23584983739101	4.49331971107707e-10	1.29205408292021e-08	ENSG00000102271	KLHL4
ENSG00000137309|HMGA1	16417.6632014278	1.08688817244904	0.169033858578746	6.4300027319243	1.27601651961852e-10	3.97205467081249e-09	ENSG00000137309	HMGA1
ENSG00000186312|CA5BP1	756.972523639576	1.08716193343133	0.246137925769941	4.41688102323358	1.00135310710645e-05	0.000124178581541115	ENSG00000186312	CA5BP1
ENSG00000135766|EGLN1	10694.5409576283	1.0882947139633	0.168302432106676	6.46630414273217	1.00428846636296e-10	3.16041749387325e-09	ENSG00000135766	EGLN1
ENSG00000122378|FAM213A	1520.41209856672	1.08891387403847	0.225855015447637	4.82129596228038	1.42628559498929e-06	2.16999165523371e-05	ENSG00000122378	FAM213A
ENSG00000118503|TNFAIP3	6015.65385954454	1.0890604758016	0.183696159734653	5.92859686002547	3.05534169213279e-09	7.77489826170606e-08	ENSG00000118503	TNFAIP3
ENSG00000117226|GBP3	11958.4912443681	1.08966624448273	0.166526583445965	6.54349727193141	6.00965815508201e-11	1.96651744238274e-09	ENSG00000117226	GBP3
ENSG00000176595|KBTBD11	897.033961213846	1.08982402614241	0.236917224547873	4.6000202316324	4.22449909211668e-06	5.75713134567844e-05	ENSG00000176595	KBTBD11
ENSG00000152620|NADK2	2821.26916689213	1.09071953517301	0.229033073305942	4.76227961066577	1.91418201304589e-06	2.8408930985876e-05	ENSG00000152620	NADK2
ENSG00000177426|TGIF1	3122.43541349691	1.09080397287764	0.186414705537737	5.85149100620081	4.87185632558741e-09	1.193526974588e-07	ENSG00000177426	TGIF1
ENSG00000155189|AGPAT5	5766.50998062148	1.09114709329629	0.176583932283821	6.17919806849983	6.44280237730187e-10	1.81853037898714e-08	ENSG00000155189	AGPAT5
ENSG00000274627|RP11-104N10.2	545.533193223574	1.0922470552832	0.301757856435544	3.61961430991442	0.000295042453640887	0.00235175211488391	ENSG00000274627	RP11-104N10.2
ENSG00000135709|KIAA0513	1211.69664210225	1.09251710047239	0.223565986635841	4.8867769060593	1.02500128430157e-06	1.61611580151291e-05	ENSG00000135709	KIAA0513
ENSG00000174004|NRROS	209.891772449116	1.09306691388673	0.412819685208129	2.64780714935056	0.0081015726752124	0.0371622288774847	ENSG00000174004	NRROS
ENSG00000241127|YAE1D1	1095.64679080913	1.09308569812877	0.275255166857432	3.97117231479593	7.15198241278679e-05	0.000697727749888666	ENSG00000241127	YAE1D1
ENSG00000083457|ITGAE	825.867854878424	1.09316867021337	0.258917321993089	4.22207622803449	2.42062211886287e-05	0.000268098176323165	ENSG00000083457	ITGAE
ENSG00000116791|CRYZ	3985.12646464041	1.0934967024528	0.202822220773645	5.39140483859101	6.99089776426432e-08	1.40330377110939e-06	ENSG00000116791	CRYZ
ENSG00000119965|C10orf88	1142.68931865741	1.09358408154885	0.246938707964461	4.42856484738	9.48621979727871e-06	0.000118341106408134	ENSG00000119965	C10orf88
ENSG00000184205|TSPYL2	1814.39643392986	1.09410178598589	0.19904661751267	5.49671127124904	3.86939453888022e-08	8.16619742866061e-07	ENSG00000184205	TSPYL2
ENSG00000187676|B3GLCT	2988.14510696565	1.09449510959888	0.185966810210665	5.88543250464441	3.97014385856725e-09	9.8841113985369e-08	ENSG00000187676	B3GLCT
ENSG00000179979|CRIPAK	607.491580027749	1.09460289618858	0.273149014996366	4.00734703803762	6.14046045238893e-05	0.000610965191378698	ENSG00000179979	CRIPAK
ENSG00000185842|DNAH14	399.563359423009	1.09563173035914	0.319020261575566	3.43436409006773	0.000593945834033422	0.00427908862076569	ENSG00000185842	DNAH14
ENSG00000171729|TMEM51	1669.44658673532	1.09565884334435	0.206056958724032	5.31726203341547	1.05340316029621e-07	2.04321132373136e-06	ENSG00000171729	TMEM51
ENSG00000138119|MYOF	12287.6865107246	1.09595416778886	0.23428001025068	4.67796704727897	2.8973309266221e-06	4.09650895119943e-05	ENSG00000138119	MYOF
ENSG00000107798|LIPA	6598.12662235039	1.09762214543475	0.171796905388222	6.38906820209812	1.66899613551732e-10	5.07180807152448e-09	ENSG00000107798	LIPA
ENSG00000144935|TRPC1	1720.73335155878	1.09858750862862	0.205478635906171	5.34648044446956	8.96809653000345e-08	1.76025676259556e-06	ENSG00000144935	TRPC1
ENSG00000089159|PXN	13719.1336732687	1.09909673328286	0.175635122320982	6.25784136315405	3.90342571148167e-10	1.12524317126472e-08	ENSG00000089159	PXN
ENSG00000152078|TMEM56	325.838678610311	1.09919473721912	0.355147573692729	3.0950365950413	0.00196788615406844	0.0116553174789368	ENSG00000152078	TMEM56
ENSG00000233184|RP11-421L21.3	458.119193737313	1.09947680563639	0.325035445798416	3.38263663193912	0.0007179355521922	0.00500769843621266	ENSG00000233184	RP11-421L21.3
ENSG00000162999|DUSP19	405.414543962741	1.10057531938876	0.33084930135196	3.32651547061289	0.000879391381363618	0.00596565005511314	ENSG00000162999	DUSP19
ENSG00000263731|RP11-498C9.15	327.672991860402	1.10084870836309	0.426548987715304	2.58082597794802	0.00985642527074046	0.0432869810859323	ENSG00000263731	RP11-498C9.15
ENSG00000166173|LARP6	3368.92205367786	1.10139742678001	0.196445978845952	5.60661731662985	2.06319145070388e-08	4.54613564482682e-07	ENSG00000166173	LARP6
ENSG00000167081|PBX3	3293.47378276252	1.10146036430156	0.200036208847098	5.50630493674015	3.66443574559763e-08	7.74785660769558e-07	ENSG00000167081	PBX3
ENSG00000187688|TRPV2	690.198087298619	1.10152069538576	0.256256766265016	4.29850384612513	1.71954917818713e-05	0.000200184763638749	ENSG00000187688	TRPV2
ENSG00000141753|IGFBP4	57014.0201187948	1.10276459447231	0.174030435257562	6.33661918296208	2.34861521038618e-10	6.98030288110125e-09	ENSG00000141753	IGFBP4
ENSG00000127329|PTPRB	248.449465374951	1.10348119464051	0.376452865916407	2.93125991205907	0.00337590201737765	0.0183324651923769	ENSG00000127329	PTPRB
ENSG00000163659|TIPARP	1969.01441464666	1.10409757330373	0.196408638036667	5.62143083084565	1.8938232344852e-08	4.19706259018281e-07	ENSG00000163659	TIPARP
ENSG00000104497|SNX16	1696.8616667163	1.10503213694382	0.215832299471129	5.11986454136644	3.057551961181e-07	5.38559918185357e-06	ENSG00000104497	SNX16
ENSG00000067798|NAV3	2451.88225665969	1.10577066619096	0.238637331642638	4.63368685267928	3.59210235191694e-06	4.98688729652971e-05	ENSG00000067798	NAV3
ENSG00000213654|GPSM3	270.87887909082	1.10614949252039	0.351184885224633	3.14976395357349	0.0016340242656179	0.00999975903332644	ENSG00000213654	GPSM3
ENSG00000069869|NEDD4	9070.63795074195	1.10807156838724	0.187723095652668	5.90269175209761	3.57618081298613e-09	9.02044555065055e-08	ENSG00000069869	NEDD4
ENSG00000070808|CAMK2A	239.10270795458	1.11090057924903	0.40762889269154	2.72527438355471	0.00642480697837812	0.0307780632508559	ENSG00000070808	CAMK2A
ENSG00000198692|EIF1AY	2144.13857506798	1.11148697450245	0.243553756322104	4.56362074347351	5.02788712802371e-06	6.73233501123733e-05	ENSG00000198692	EIF1AY
ENSG00000187098|MITF	741.680832714115	1.1118237454514	0.258698274464973	4.2977625102093	1.72530872431946e-05	0.000200753676753894	ENSG00000187098	MITF
ENSG00000131187|F12	286.523696460403	1.11296658520769	0.345119705135691	3.22487116396355	0.00126029371092305	0.008057753342433	ENSG00000131187	F12
ENSG00000105855|ITGB8	4008.87748329177	1.11368660518896	0.183478477838444	6.06984872726915	1.28030790173757e-09	3.44873571095681e-08	ENSG00000105855	ITGB8
ENSG00000214517|PPME1	5402.36151717255	1.11550343202092	0.185403039172967	6.01664048764724	1.78073958773841e-09	4.70311520968248e-08	ENSG00000214517	PPME1
ENSG00000130429|ARPC1B	14455.1885637773	1.11587133132311	0.1806373908491	6.1774105907856	6.51614543537361e-10	1.83473447980536e-08	ENSG00000130429	ARPC1B
ENSG00000085117|CD82	1906.43284835403	1.11596834634979	0.199255066555535	5.60070248471579	2.13484872294503e-08	4.69055014542764e-07	ENSG00000085117	CD82
ENSG00000130349|C6orf203	725.026585108211	1.1159930522876	0.29240725368148	3.81657102632364	0.000135319134483022	0.00121407229705438	ENSG00000130349	C6orf203
ENSG00000108219|TSPAN14	6293.90410274636	1.11608534926785	0.196247538829513	5.68713042683011	1.29191788574663e-08	2.95126902122299e-07	ENSG00000108219	TSPAN14
ENSG00000176020|AMIGO3	184.164895867554	1.11671725069729	0.432420931957145	2.58247732283221	0.00980938086374851	0.043138022823489	ENSG00000176020	AMIGO3
ENSG00000179818|PCBP1-AS1	1070.52399085149	1.11680035350462	0.224527928676737	4.97399303546123	6.55876662194694e-07	1.07157576258002e-05	ENSG00000179818	PCBP1-AS1
ENSG00000064225|ST3GAL6	482.106584206381	1.1183775762491	0.306335253513468	3.65082883351503	0.000261395406641145	0.0021158127847899	ENSG00000064225	ST3GAL6
ENSG00000117385|P3H1	5436.44758651145	1.11854726221176	0.178583097814914	6.26345536558583	3.7653896900941e-10	1.08954747711855e-08	ENSG00000117385	P3H1
ENSG00000149260|CAPN5	1778.48617302013	1.11871600069955	0.220131128640535	5.08204363284924	3.73395609527651e-07	6.46806671805277e-06	ENSG00000149260	CAPN5
ENSG00000181649|PHLDA2	1156.69474785696	1.11967151941811	0.237177946285147	4.72080788688499	2.34909733505787e-06	3.40937760855969e-05	ENSG00000181649	PHLDA2
ENSG00000184374|COLEC10	429.226820856822	1.12006939814631	0.312579276242163	3.58331304497157	0.000339263610911556	0.00264736095841568	ENSG00000184374	COLEC10
ENSG00000134013|LOXL2	17937.0615554511	1.12118088226984	0.205639008336258	5.4521799698455	4.9756062422602e-08	1.02469871080531e-06	ENSG00000134013	LOXL2
ENSG00000028137|TNFRSF1B	1580.99052476562	1.12135086427385	0.227817398788193	4.9221476069806	8.55996097313691e-07	1.37221841272503e-05	ENSG00000028137	TNFRSF1B
ENSG00000168785|TSPAN5	6623.11603471785	1.12241211288751	0.173262988017017	6.47808355225454	9.28949128384966e-11	2.93135058290367e-09	ENSG00000168785	TSPAN5
ENSG00000122644|ARL4A	1673.7935519962	1.12433870330523	0.223525571833205	5.03002271321429	4.90421736519973e-07	8.25286146810934e-06	ENSG00000122644	ARL4A
ENSG00000144063|MALL	1187.12010951933	1.12553300674126	0.229360048927781	4.90727575269945	9.23501496142751e-07	1.46815676691554e-05	ENSG00000144063	MALL
ENSG00000118777|ABCG2	691.230081901923	1.12837749730345	0.253973929675636	4.44288710555673	8.87597438432184e-06	0.000111697436945809	ENSG00000118777	ABCG2
ENSG00000168000|BSCL2	2094.60211128262	1.12910212771773	0.249415314081386	4.52699599411645	5.98280737538436e-06	7.83761394438165e-05	ENSG00000168000	BSCL2
ENSG00000151458|ANKRD50	8781.14903089262	1.13057316958521	0.181519719545747	6.22837657756671	4.71293150339463e-10	1.34846114806082e-08	ENSG00000151458	ANKRD50
ENSG00000204622|HLA-J	197.510025144013	1.13225815972791	0.436842848821627	2.59191185750698	0.0095444221604706	0.0423370396026737	ENSG00000204622	HLA-J
ENSG00000116649|SRM	6569.24366098098	1.13231531978502	0.176388897266463	6.41942513011165	1.36789910514211e-10	4.22945578154424e-09	ENSG00000116649	SRM
ENSG00000163900|TMEM41A	2870.96054791759	1.13276698578675	0.20619002888107	5.49380099481013	3.93373751548381e-08	8.28678551338733e-07	ENSG00000163900	TMEM41A
ENSG00000128298|BAIAP2L2	520.201587657293	1.13344166253651	0.304839457644661	3.71815929372804	0.000200679717986135	0.00169597216478805	ENSG00000128298	BAIAP2L2
ENSG00000182870|GALNT9	3206.28441937303	1.13466147643005	0.182883181596869	6.20429646139464	5.4942129392839e-10	1.56228522194421e-08	ENSG00000182870	GALNT9
ENSG00000134996|OSTF1	1198.72650355254	1.13466382188096	0.250925893490824	4.52190806654417	6.1284677499518e-06	8.01018591590291e-05	ENSG00000134996	OSTF1
ENSG00000115267|IFIH1	13719.9161824991	1.13664727212854	0.176818857289168	6.42831477114271	1.29026349174347e-10	4.00556293712103e-09	ENSG00000115267	IFIH1
ENSG00000138660|AP1AR	3214.67537591718	1.13724281292162	0.193666718674385	5.87216441062175	4.30141831077601e-09	1.06512192487719e-07	ENSG00000138660	AP1AR
ENSG00000154822|PLCL2	227.715459711982	1.13772772128375	0.440582245198548	2.58232766681516	0.00981363608505231	0.0431484870987277	ENSG00000154822	PLCL2
ENSG00000102897|LYRM1	1760.7264743194	1.1379199518586	0.236808556868842	4.80523156301673	1.54572499439957e-06	2.33779472525757e-05	ENSG00000102897	LYRM1
ENSG00000198959|TGM2	7951.13217332381	1.13820474506114	0.211962668954832	5.36983588041006	7.88083288435303e-08	1.5662113496832e-06	ENSG00000198959	TGM2
ENSG00000261884|CTC-479C5.12	337.626517146583	1.13856476187158	0.326606992170262	3.48603915153794	0.000490229251284457	0.00363899118959266	ENSG00000261884	CTC-479C5.12
ENSG00000104723|TUSC3	10132.7902755082	1.13866935860716	0.17407533004747	6.54124486391407	6.10088450551728e-11	1.99353334041079e-09	ENSG00000104723	TUSC3
ENSG00000100139|MICALL1	13298.2845349938	1.13886393816797	0.179258270554792	6.35320163830243	2.10878996976249e-10	6.29190719382831e-09	ENSG00000100139	MICALL1
ENSG00000130720|FIBCD1	209.489072071006	1.13933146697394	0.431723082369265	2.63903301329495	0.00831428838516034	0.037948787700839	ENSG00000130720	FIBCD1
ENSG00000275496|CH507-24F1.2	193.760901895875	1.14071046772445	0.402424643931638	2.83459396666131	0.00458839617760999	0.0234594737281954	ENSG00000275496	CH507-24F1.2
ENSG00000204116|CHIC1	1509.61314171134	1.14197059798909	0.207956091051174	5.49140249855953	3.98754439805909e-08	8.38477800118385e-07	ENSG00000204116	CHIC1
ENSG00000077238|IL4R	1177.67476016512	1.14221839470333	0.238412722977012	4.79092885832884	1.66010985178213e-06	2.48627389520808e-05	ENSG00000077238	IL4R
ENSG00000270882|HIST2H4A	496.02509691371	1.14310288128653	0.282932779886652	4.0401924504629	5.34073584867948e-05	0.000542420695200983	ENSG00000270882	HIST2H4A
ENSG00000272841|RP3-428L16.2	192.388025715648	1.14390603940814	0.429430391373035	2.66377522967268	0.00772691731512931	0.0356999409353755	ENSG00000272841	RP3-428L16.2
ENSG00000183671|GPR1	541.899217693214	1.14441476995691	0.385392962047301	2.96947501033101	0.00298309074436085	0.0165265243498224	ENSG00000183671	GPR1
ENSG00000163170|BOLA3	1278.66437701806	1.14474063752066	0.262160131947793	4.36657026762799	1.26212696945328e-05	0.000152521693750428	ENSG00000163170	BOLA3
ENSG00000156265|MAP3K7CL	428.541065501334	1.14501355611022	0.298960942044218	3.8299770808886	0.000128155194618419	0.0011588373022807	ENSG00000156265	MAP3K7CL
ENSG00000205423|CNEP1R1	1669.8099636258	1.14697561699877	0.227911384307224	5.03255078935699	4.8399632236389e-07	8.17463392045442e-06	ENSG00000205423	CNEP1R1
ENSG00000141682|PMAIP1	5804.81158315063	1.1509357270189	0.204233728293237	5.63538518655642	1.74667483011734e-08	3.88969097696217e-07	ENSG00000141682	PMAIP1
ENSG00000164620|RELL2	777.915455192666	1.15271045736616	0.244665911673092	4.71136518153925	2.46062855410637e-06	3.55331445440445e-05	ENSG00000164620	RELL2
ENSG00000070081|NUCB2	7526.38033680285	1.15466156109275	0.1727138892886	6.68540072746171	2.30293591321545e-11	8.01463506015252e-10	ENSG00000070081	NUCB2
ENSG00000170425|ADORA2B	1523.38045131774	1.15673986402384	0.208872631890703	5.53801545732964	3.05918267797332e-08	6.56468641083007e-07	ENSG00000170425	ADORA2B
ENSG00000204516|MICB	2575.159536832	1.15874248268618	0.201188020743782	5.75950038378215	8.43632676900509e-09	1.98637933463862e-07	ENSG00000204516	MICB
ENSG00000131979|GCH1	4870.58884181162	1.15911502821093	0.187637698634762	6.17741017207398	6.51616271083715e-10	1.83473447980536e-08	ENSG00000131979	GCH1
ENSG00000137266|SLC22A23	1011.34354086414	1.15982720421026	0.234971234752487	4.93603910892324	7.97251268682943e-07	1.28697202007112e-05	ENSG00000137266	SLC22A23
ENSG00000130487|KLHDC7B	406.839106165205	1.16016490582162	0.321089777554955	3.61321034464593	0.000302429166870859	0.00240147758187685	ENSG00000130487	KLHDC7B
ENSG00000132964|CDK8	1894.0013400958	1.16114718042805	0.202679760656221	5.72897449981476	1.01039580366851e-08	2.34779243106974e-07	ENSG00000132964	CDK8
ENSG00000119812|FAM98A	3530.09253066207	1.16130563354086	0.188504383038856	6.16062934357063	7.24564056894045e-10	2.02772160155603e-08	ENSG00000119812	FAM98A
ENSG00000099337|KCNK6	311.034525896852	1.16168341725829	0.339585776299173	3.42088361273076	0.000624180380484775	0.00446197808349029	ENSG00000099337	KCNK6
ENSG00000223485|LINC01615	184.228190507154	1.16172406381672	0.439200512455395	2.64508813371365	0.00816696423092983	0.0373876308792656	ENSG00000223485	LINC01615
ENSG00000099365|STX1B	366.899526650183	1.16203562636857	0.336142836928549	3.45696977209594	0.0005462861231622	0.00399179086847038	ENSG00000099365	STX1B
ENSG00000106733|NMRK1	270.921260835638	1.16319040134527	0.358456543607197	3.24499697966153	0.00117451869409046	0.00762161580785811	ENSG00000106733	NMRK1
ENSG00000082482|KCNK2	5099.35319816097	1.16321139664336	0.176854857439499	6.57720920694128	4.7936010094196e-11	1.59814489305346e-09	ENSG00000082482	KCNK2
ENSG00000155158|TTC39B	1131.63547842654	1.16455319583901	0.224615228721394	5.18465823741401	2.16411338787211e-07	3.92922370754618e-06	ENSG00000155158	TTC39B
ENSG00000023572|GLRX2	1000.045361125	1.16556853096825	0.258441012805669	4.50999830992258	6.48281422249401e-06	8.4302237633834e-05	ENSG00000023572	GLRX2
ENSG00000162616|DNAJB4	3318.30929159925	1.16749660013374	0.197905854450176	5.89925246717584	3.65152138633508e-09	9.19032800560746e-08	ENSG00000162616	DNAJB4
ENSG00000273213|RP5-998N21.10	284.085721366483	1.17017828472589	0.375676993708992	3.11485213180857	0.00184037142860884	0.0110132814396418	ENSG00000273213	RP5-998N21.10
ENSG00000156011|PSD3	3961.07676151087	1.17021922172254	0.226311069241449	5.17084394344867	2.33039123733648e-07	4.2111798918844e-06	ENSG00000156011	PSD3
ENSG00000268573|RP11-158H5.7	412.013029775383	1.17123728626675	0.341441342962905	3.4302737802727	0.000602972521982118	0.0043305588185066	ENSG00000268573	RP11-158H5.7
ENSG00000114850|SSR3	18092.2373402601	1.1712534689269	0.177622019731139	6.59407809178048	4.27906443522967e-11	1.44122398635466e-09	ENSG00000114850	SSR3
ENSG00000225361|PPP1R26-AS1	164.933735542019	1.17179011426654	0.43114039690307	2.7178852241257	0.00657006246546383	0.0313238791617679	ENSG00000225361	PPP1R26-AS1
ENSG00000155085|AK9	684.980502378185	1.17383879604328	0.252795344729877	4.64343517598227	3.42663538177839e-06	4.77735274681394e-05	ENSG00000155085	AK9
ENSG00000234362|AC104654.2	236.465329790864	1.17523846563247	0.383173163463434	3.06712102436846	0.00216131330771285	0.0126338471401547	ENSG00000234362	AC104654.2
ENSG00000066697|MSANTD3	5300.44181328352	1.17771969127159	0.181777045184427	6.47892416821221	9.23789140265052e-11	2.91907216794742e-09	ENSG00000066697	MSANTD3
ENSG00000115419|GLS	31038.4656685832	1.17780280272908	0.192323764464572	6.1240627543251	9.12189421519341e-10	2.51305454522526e-08	ENSG00000115419	GLS
ENSG00000173482|PTPRM	703.365630613873	1.17823043122123	0.274513007096389	4.29207505933413	1.77011087252448e-05	0.000204724135301926	ENSG00000173482	PTPRM
ENSG00000143669|LYST	1970.24114599291	1.17888289282443	0.263838922443141	4.46819173573032	7.88835860596717e-06	0.000100869261462851	ENSG00000143669	LYST
ENSG00000104763|ASAH1	4274.95000550552	1.17919683277972	0.181750420021137	6.48800059247502	8.69829383609365e-11	2.77525036623437e-09	ENSG00000104763	ASAH1
ENSG00000169991|IFFO2	800.941983949103	1.17920987833092	0.258705885543682	4.55810997825872	5.16160087950582e-06	6.89132133674706e-05	ENSG00000169991	IFFO2
ENSG00000165156|ZHX1	6784.83257016439	1.17972628445969	0.179054895219213	6.58862905152845	4.43906314028164e-11	1.49074756903706e-09	ENSG00000165156	ZHX1
ENSG00000276256|AC011043.1	410.522855485258	1.18148219674787	0.313061087031483	3.77396695306645	0.000160672053724093	0.00140429328414477	ENSG00000276256	AC011043.1
ENSG00000188610|FAM72B	1023.66478603736	1.18293361664945	0.241674843277034	4.89473211447767	9.84397281140169e-07	1.55957817185595e-05	ENSG00000188610	FAM72B
ENSG00000164543|STK17A	2014.89888323925	1.18500265544363	0.213786288806252	5.5429310366932	2.97450034364343e-08	6.40687321209489e-07	ENSG00000164543	STK17A
ENSG00000128203|ASPHD2	561.468636859032	1.18544814022246	0.272729281119126	4.3466111719213	1.38256991301483e-05	0.000165218900150614	ENSG00000128203	ASPHD2
ENSG00000204941|PSG5	156.619568949719	1.18732744784131	0.443810953584898	2.6753000083721	0.00746624042594875	0.034690647295198	ENSG00000204941	PSG5
ENSG00000167034|NKX3-1	765.983083581507	1.18739170440847	0.264681295424061	4.48611868287135	7.25323487270984e-06	9.32663024101829e-05	ENSG00000167034	NKX3-1
ENSG00000280927|CTBP1-AS	174.770245119436	1.1881125945047	0.425002971301311	2.7955395014459	0.00518131694806361	0.0259589467699077	ENSG00000280927	CTBP1-AS
ENSG00000247796|CTD-2366F13.1	176.865472266949	1.18902142668358	0.458480481373536	2.59339595683867	0.00950332884827901	0.0421872977278677	ENSG00000247796	CTD-2366F13.1
ENSG00000111305|GSG1	170.267574860771	1.18995090325494	0.428560857197966	2.77662059721256	0.00549272539878096	0.0272257390807062	ENSG00000111305	GSG1
ENSG00000123178|SPRYD7	779.213365234583	1.19460616086111	0.270885980808796	4.40999625486089	1.03372406909131e-05	0.000127642450270405	ENSG00000123178	SPRYD7
ENSG00000223802|CERS1	326.780463011742	1.19559419318752	0.339346440847667	3.52322596989966	0.000426327706217902	0.0032373608043828	ENSG00000223802	CERS1
ENSG00000143631|FLG	605.933814629304	1.19577361937982	0.391771974997117	3.05221837112932	0.00227156779748378	0.0131857546336909	ENSG00000143631	FLG
ENSG00000113742|CPEB4	3224.21458511741	1.19700002326	0.190409723176516	6.28644379756983	3.2482053249707e-10	9.43456001207398e-09	ENSG00000113742	CPEB4
ENSG00000237523|LINC00857	1116.86237761716	1.19765695874076	0.220889401487814	5.42197566145714	5.89439092610132e-08	1.19466580496947e-06	ENSG00000237523	LINC00857
ENSG00000106560|GIMAP2	401.616947208111	1.19805421335453	0.324592875437375	3.69094426900221	0.000223423090689791	0.0018487858914489	ENSG00000106560	GIMAP2
ENSG00000226328|NUP50-AS1	277.327617011809	1.19938573331439	0.372213148090459	3.22230888260535	0.00127161967950269	0.00811663127283013	ENSG00000226328	NUP50-AS1
ENSG00000145817|YIPF5	8642.25434376791	1.19964167883704	0.184511199471508	6.50172825429107	7.94024410844464e-11	2.55464860798127e-09	ENSG00000145817	YIPF5
ENSG00000105974|CAV1	16504.4861691626	1.19986313729884	0.17139119005518	7.00072819911302	2.54635514813503e-12	9.86133902823204e-11	ENSG00000105974	CAV1
ENSG00000170917|NUDT6	412.708537233606	1.20024079955074	0.314819860125969	3.81246849887579	0.000137585769032126	0.00123104746433879	ENSG00000170917	NUDT6
ENSG00000152056|AP1S3	1733.93193372827	1.20064574529118	0.216104465753744	5.5558580943873	2.76251239366234e-08	5.96142918422218e-07	ENSG00000152056	AP1S3
ENSG00000130921|C12orf65	3554.4647564011	1.20183953600963	0.190650561839019	6.30388667317139	2.90272770944657e-10	8.50628639848521e-09	ENSG00000130921	C12orf65
ENSG00000197776|KLHDC1	135.092459456574	1.20421939170093	0.469007923024883	2.56758858983506	0.0102408617971407	0.0446091241775089	ENSG00000197776	KLHDC1
ENSG00000111666|CHPT1	1242.54919522165	1.20619076164349	0.254468393242418	4.74004156773379	2.13674378330861e-06	3.12682277297909e-05	ENSG00000111666	CHPT1
ENSG00000166780|C16orf45	839.269611446211	1.20712300540521	0.242597262258037	4.97583111272403	6.49682746098164e-07	1.06372255453681e-05	ENSG00000166780	C16orf45
ENSG00000133687|TMTC1	2756.85323839682	1.20954102486457	0.191511758132008	6.31575333369789	2.68848577837391e-10	7.94934792361354e-09	ENSG00000133687	TMTC1
ENSG00000179242|CDH4	2439.79581814205	1.20979626310901	0.243021267598228	4.97814975234634	6.41949812558496e-07	1.05181007749969e-05	ENSG00000179242	CDH4
ENSG00000179431|FJX1	1507.07645318097	1.21122955972729	0.207180096903042	5.84626408536789	5.02735704674743e-09	1.22639789505173e-07	ENSG00000179431	FJX1
ENSG00000272077|RP11-348P10.2	157.831898125893	1.21316604533823	0.446123323168926	2.71935131461141	0.00654100948209213	0.0312239483753849	ENSG00000272077	RP11-348P10.2
ENSG00000165046|LETM2	1198.95986967279	1.21482459721139	0.223370114272236	5.43861743174289	5.36956133084544e-08	1.09699279622352e-06	ENSG00000165046	LETM2
ENSG00000271605|MILR1	396.668644797884	1.21511489141124	0.304527207662236	3.9901685656901	6.60263537103444e-05	0.000649645098696648	ENSG00000271605	MILR1
ENSG00000101298|SNPH	363.13118684214	1.2163829579728	0.350877102095384	3.46669232819339	0.000526904630268277	0.00386488172258386	ENSG00000101298	SNPH
ENSG00000156920|ADGRG4	232.100713283969	1.2164203434067	0.426435696300019	2.85252935896549	0.00433728057139924	0.0224313854011844	ENSG00000156920	ADGRG4
ENSG00000148634|HERC4	5770.25820176826	1.21715805562115	0.178433180398442	6.82136614335535	9.01787725852336e-12	3.2739274373693e-10	ENSG00000148634	HERC4
ENSG00000240038|AMY2B	194.476479670572	1.2182783157776	0.403334331371021	3.02051727567154	0.00252343312273342	0.0144042321477319	ENSG00000240038	AMY2B
ENSG00000100739|BDKRB1	9204.75665325439	1.21897160188982	0.166517599313629	7.32037698666274	2.47275296364004e-13	1.06522863624673e-11	ENSG00000100739	BDKRB1
ENSG00000261594|TPBGL	130.477198755108	1.21973329852301	0.47781844961915	2.55271285463173	0.01068875761395	0.0461321163510893	ENSG00000261594	TPBGL
ENSG00000034152|MAP2K3	3220.90865109914	1.22012600434687	0.189381810740096	6.44267788748383	1.17383654530915e-10	3.66389903504638e-09	ENSG00000034152	MAP2K3
ENSG00000168404|MLKL	1600.76386932217	1.22149707153985	0.204000395325768	5.98771913941265	2.1280412062065e-09	5.55027890108552e-08	ENSG00000168404	MLKL
ENSG00000162777|DENND2D	538.71557775396	1.22185158762516	0.308472980358515	3.96096794670671	7.46465536113761e-05	0.000725155962532135	ENSG00000162777	DENND2D
ENSG00000103034|NDRG4	18414.8890715081	1.22801677998592	0.173351061516044	7.08398765629865	1.40064389575629e-12	5.57446577473662e-11	ENSG00000103034	NDRG4
ENSG00000263006|ROCK1P1	154.956111092713	1.22850842344979	0.472779087076111	2.59848300619105	0.00936366797002316	0.041687984900796	ENSG00000263006	ROCK1P1
ENSG00000280145|CH507-154B10.1	200.76634691437	1.23074327115938	0.417862608606218	2.94532998600791	0.00322610391331794	0.0176656259038243	ENSG00000280145	CH507-154B10.1
ENSG00000124802|EEF1E1	2058.76428784624	1.23126450419806	0.231642612938161	5.31536269851506	1.06445087489012e-07	2.06116396683269e-06	ENSG00000124802	EEF1E1
ENSG00000242715|CCDC169	670.533131509208	1.23165331096954	0.286289173136814	4.30213024640282	1.69163817904983e-05	0.000197334912124049	ENSG00000242715	CCDC169
ENSG00000198805|PNP	3518.41192936317	1.23185696590417	0.189638146742819	6.49582896195867	8.25774326541853e-11	2.64938809034432e-09	ENSG00000198805	PNP
ENSG00000153208|MERTK	294.256027796663	1.23203307623254	0.345384339535297	3.56713647726528	0.000360903538300085	0.0028000758836611	ENSG00000153208	MERTK
ENSG00000023171|GRAMD1B	605.317567242615	1.23579528119503	0.320436816790711	3.85659579811071	0.000114977050182337	0.00105417778493204	ENSG00000023171	GRAMD1B
ENSG00000128578|STRIP2	2972.83892703415	1.2363069063747	0.188740015718615	6.55031685606016	5.74151306159064e-11	1.88952455606339e-09	ENSG00000128578	STRIP2
ENSG00000214872|SMTNL1	206.383960637949	1.23844164012816	0.423482183231272	2.92442442484488	0.00345093865803631	0.0186525829157583	ENSG00000214872	SMTNL1
ENSG00000110852|CLEC2B	905.512595022539	1.23845694736134	0.292335756067697	4.23641967038251	2.27112118893696e-05	0.000253247076249665	ENSG00000110852	CLEC2B
ENSG00000126368|NR1D1	1227.96416404958	1.23960013215552	0.21795688124964	5.68736405590116	1.29015230745169e-08	2.95016537580702e-07	ENSG00000126368	NR1D1
ENSG00000226784|PGAM4	125.251064002575	1.24196133530488	0.485029885444502	2.56058723921042	0.0104495424219308	0.0453292992408253	ENSG00000226784	PGAM4
ENSG00000134480|CCNH	2785.15939766018	1.24237485493691	0.200878384753457	6.18471149328338	6.2216149906113e-10	1.75825591208873e-08	ENSG00000134480	CCNH
ENSG00000164308|ERAP2	1091.40705620413	1.24330376898719	0.238122934801122	5.22126845961137	1.77701711668349e-07	3.2807786317967e-06	ENSG00000164308	ERAP2
ENSG00000145685|LHFPL2	17700.2794711884	1.24454693677007	0.175203607748718	7.10343213111821	1.21696124584684e-12	4.87717360617781e-11	ENSG00000145685	LHFPL2
ENSG00000168528|SERINC2	305.523856714074	1.24696506790794	0.338579285189784	3.68293372469311	0.00023056511838193	0.00189832497611236	ENSG00000168528	SERINC2
ENSG00000080561|MID2	235.534290814831	1.24757829511619	0.38213833648314	3.26472948670313	0.00109568664583185	0.00719349149961667	ENSG00000080561	MID2
ENSG00000198168|SVIP	1248.07418597076	1.24848247032035	0.243485950937715	5.12753391114431	2.93562115151166e-07	5.18273437984453e-06	ENSG00000198168	SVIP
ENSG00000253958|CLDN23	682.75630694085	1.2519261030582	0.27625847007488	4.53172024994876	5.85052948934389e-06	7.68621247132306e-05	ENSG00000253958	CLDN23
ENSG00000073146|MOV10L1	940.605946148945	1.25208724494566	0.235596839538098	5.31453328236683	1.06931037583905e-07	2.06883228644252e-06	ENSG00000073146	MOV10L1
ENSG00000146733|PSPH	2625.35242785036	1.25372705317249	0.191115049045645	6.56006452361086	5.37845006343881e-11	1.78279344754101e-09	ENSG00000146733	PSPH
ENSG00000105829|BET1	3520.87670443434	1.25372808156245	0.229356413854859	5.46628742789739	4.59558941398202e-08	9.55849356955175e-07	ENSG00000105829	BET1
ENSG00000156384|SFR1	916.562187914112	1.25460030941325	0.237454433655071	5.28354130980639	1.26710274855124e-07	2.42096608203263e-06	ENSG00000156384	SFR1
ENSG00000171877|FRMD5	814.929764862221	1.25609597543679	0.25586415380635	4.90922998298332	9.1434699055953e-07	1.45561509832743e-05	ENSG00000171877	FRMD5
ENSG00000163291|PAQR3	9212.45512665261	1.25622256367213	0.187832712593014	6.68798606126741	2.26262681521837e-11	7.8862829177702e-10	ENSG00000163291	PAQR3
ENSG00000085063|CD59	19281.7731183499	1.25932037666182	0.176196938450144	7.14723188574671	8.85452342503436e-13	3.60512313043346e-11	ENSG00000085063	CD59
ENSG00000145337|PYURF	2524.98684392628	1.26052165398692	0.236555019489014	5.32866162261021	9.89391305113309e-08	1.92717676399886e-06	ENSG00000145337	PYURF
ENSG00000197903|HIST1H2BK	3709.79561585997	1.26067104751219	0.180871616409655	6.9699772276978	3.16992292127478e-12	1.21131074553165e-10	ENSG00000197903	HIST1H2BK
ENSG00000160886|LY6K	222.020436565178	1.26072971313893	0.431971950281916	2.91854531831556	0.00351668753892143	0.0189456393783018	ENSG00000160886	LY6K
ENSG00000095794|CREM	1799.81512515503	1.26220187846516	0.218180477388538	5.78512749432398	7.24573541285604e-09	1.72726318587917e-07	ENSG00000095794	CREM
ENSG00000174791|RIN1	1429.99153218489	1.26224878499829	0.215561013543556	5.85564506423718	4.75162053618769e-09	1.16780212408613e-07	ENSG00000174791	RIN1
ENSG00000138685|FGF2	13197.5001763173	1.26387192423578	0.166715512087868	7.58100975972557	3.42875802650263e-14	1.60969693146258e-12	ENSG00000138685	FGF2
ENSG00000167779|IGFBP6	6215.66035599977	1.26399016406194	0.222621674023568	5.67774979505425	1.36478142895547e-08	3.09619644888477e-07	ENSG00000167779	IGFBP6
ENSG00000052802|MSMO1	8053.58384661735	1.26488340765806	0.181750320957154	6.95945625293421	3.41588566754159e-12	1.30014048017317e-10	ENSG00000052802	MSMO1
ENSG00000274253|RP11-566K19.6	263.114928497234	1.26724504968213	0.410319747624273	3.08843300138345	0.00201215058498361	0.0118838285126991	ENSG00000274253	RP11-566K19.6
ENSG00000157570|TSPAN18	4071.33880534215	1.26727517440459	0.222953637666709	5.68403004170326	1.31557152483763e-08	2.99934661619077e-07	ENSG00000157570	TSPAN18
ENSG00000176597|B3GNT5	1122.68227181965	1.26989058452188	0.241446719531743	5.25950647407708	1.44442544104827e-07	2.72357072507168e-06	ENSG00000176597	B3GNT5
ENSG00000101846|STS	1436.9176591701	1.27086603179078	0.216469411739608	5.8708804240643	4.33486854440672e-09	1.06994974244133e-07	ENSG00000101846	STS
ENSG00000089327|FXYD5	3336.96154464824	1.27138355752012	0.184974394035728	6.87329489115423	6.2735689157038e-12	2.33522943910761e-10	ENSG00000089327	FXYD5
ENSG00000151778|SERP2	143.873207803118	1.27210274403213	0.457198821218228	2.78238412916848	0.00539611300670876	0.0268742549483283	ENSG00000151778	SERP2
ENSG00000134470|IL15RA	1124.68836164208	1.27262906209369	0.225878992129379	5.63411873807525	1.7595576305177e-08	3.91459030294286e-07	ENSG00000134470	IL15RA
ENSG00000124249|KCNK15	132.286691122561	1.27326335473985	0.479078323830507	2.6577352624919	0.00786676620842904	0.0362586836022243	ENSG00000124249	KCNK15
ENSG00000101974|ATP11C	8295.5998807806	1.27599443397782	0.172361564495367	7.40301028082236	1.33131438109273e-13	5.93518527570874e-12	ENSG00000101974	ATP11C
ENSG00000175175|PPM1E	295.926088190532	1.27667026534488	0.345100568807767	3.6994151292055	0.000216096888096099	0.0017998163699358	ENSG00000175175	PPM1E
ENSG00000260230|FRRS1L	291.687023431357	1.27850096537601	0.365390838070112	3.49899568398781	0.000467014140608855	0.00348804976966432	ENSG00000260230	FRRS1L
ENSG00000263513|FAM72C	704.918864355682	1.28100126832414	0.265338037980054	4.8278086250884	1.38043654115962e-06	2.11000413241435e-05	ENSG00000263513	FAM72C
ENSG00000088836|SLC4A11	302.109873488887	1.28237554403897	0.350877826792027	3.65476369870207	0.000257418961539588	0.00208950804208069	ENSG00000088836	SLC4A11
ENSG00000114698|PLSCR4	2582.15228383711	1.28291367323607	0.203943996611179	6.29051942961557	3.16405442710537e-10	9.21340608115594e-09	ENSG00000114698	PLSCR4
ENSG00000185697|MYBL1	2909.26374530748	1.28352427253526	0.193388756684832	6.63701600102343	3.2009691238308e-11	1.09089027740154e-09	ENSG00000185697	MYBL1
ENSG00000165731|RET	559.701332000991	1.28407171156029	0.295156297053017	4.35048048908691	1.35839542378105e-05	0.000162668028780111	ENSG00000165731	RET
ENSG00000135002|RFK	4417.44139380137	1.28454160988541	0.209222870929079	6.13958504718558	8.27373188966028e-10	2.29588574655905e-08	ENSG00000135002	RFK
ENSG00000004468|CD38	1381.14194872081	1.28466353986979	0.226466141293466	5.67265169323949	1.40603920979932e-08	3.18351633683302e-07	ENSG00000004468	CD38
ENSG00000267519|CTD-3252C9.4	121.065256433206	1.28484390718263	0.502590551782122	2.55644262039295	0.0105748510094456	0.0457693081131302	ENSG00000267519	CTD-3252C9.4
ENSG00000151012|SLC7A11	6857.52160568989	1.28612003032186	0.182699253236929	7.03954727529176	1.92865439569452e-12	7.59704892441041e-11	ENSG00000151012	SLC7A11
ENSG00000133794|ARNTL	1205.12416654354	1.286428478001	0.216874559572245	5.93167073417139	2.99867519183089e-09	7.64761908125032e-08	ENSG00000133794	ARNTL
ENSG00000138356|AOX1	3119.88827145154	1.28658534249749	0.185621031772423	6.93124766203694	4.17145009711857e-12	1.57829009924532e-10	ENSG00000138356	AOX1
ENSG00000106991|ENG	1152.3619532128	1.28669815426009	0.256934154328731	5.00789066997234	5.50297762484117e-07	9.14010810699252e-06	ENSG00000106991	ENG
ENSG00000272734|ADIRF-AS1	720.420228742422	1.28883147162324	0.252083810784536	5.11271020384899	3.17569293089792e-07	5.57236004442225e-06	ENSG00000272734	ADIRF-AS1
ENSG00000185495|RP11-504P24.3	386.904973289426	1.28899259781673	0.309249123816895	4.16813662042881	3.07099856925433e-05	0.00032950210395115	ENSG00000185495	RP11-504P24.3
ENSG00000166479|TMX3	9261.67866473545	1.29000317243872	0.169259976398356	7.6214306529423	2.50879409910248e-14	1.19735061111522e-12	ENSG00000166479	TMX3
ENSG00000147027|TMEM47	542.000299493813	1.29019177276592	0.276507780171086	4.66602340074348	3.07084744044046e-06	4.31795687774403e-05	ENSG00000147027	TMEM47
ENSG00000221843|C2orf16	170.280978117227	1.29108151037338	0.478974459986034	2.69551222086251	0.00702804996684526	0.0330214994765744	ENSG00000221843	C2orf16
ENSG00000212719|C17orf51	2091.96379990952	1.29114718033681	0.219238978796567	5.88922274416756	3.88016177580885e-09	9.68104571482721e-08	ENSG00000212719	C17orf51
ENSG00000136040|PLXNC1	873.171533259654	1.29151904658181	0.250203843210573	5.16186733988277	2.44498539637977e-07	4.39753276452855e-06	ENSG00000136040	PLXNC1
ENSG00000178695|KCTD12	3579.39693128522	1.29305746608189	0.180889938099702	7.14831062283401	8.78523406729401e-13	3.58325398021332e-11	ENSG00000178695	KCTD12
ENSG00000117475|BLZF1	4227.54475076606	1.29317954786335	0.181448972136334	7.12695989752812	1.02609971483247e-12	4.16303312874889e-11	ENSG00000117475	BLZF1
ENSG00000145194|ECE2	363.388659943818	1.29363257667612	0.350284089709965	3.69309544646247	0.000221540824643049	0.00183585199210688	ENSG00000145194	ECE2
ENSG00000155970|MICU3	724.199375880532	1.29396576128758	0.268361124608809	4.8217332639882	1.42316168354379e-06	2.1666718311212e-05	ENSG00000155970	MICU3
ENSG00000070882|OSBPL3	4505.4947132014	1.29673638466411	0.176908960362523	7.32996441789507	2.30213846620568e-13	9.95458520236756e-12	ENSG00000070882	OSBPL3
ENSG00000162614|NEXN	915.382594869164	1.29830278561675	0.239424257211679	5.42260337668666	5.8737224556649e-08	1.19152655529202e-06	ENSG00000162614	NEXN
ENSG00000006451|RALA	6049.56816189748	1.30045362273132	0.191430982861111	6.79332887129792	1.09575199247263e-11	3.94470717290148e-10	ENSG00000006451	RALA
ENSG00000215472|RPL17-C18orf32	5719.83556094389	1.3017847688333	0.245823882373675	5.29559925692845	1.1862673638074e-07	2.27787098806556e-06	ENSG00000215472	RPL17-C18orf32
ENSG00000197885|NKIRAS1	584.827220953292	1.30360325301703	0.268429438979538	4.85640940864317	1.19533429675506e-06	1.85668265783614e-05	ENSG00000197885	NKIRAS1
ENSG00000115520|COQ10B	2914.85709215474	1.30369691507629	0.19507760791705	6.68296545665373	2.34154785589603e-11	8.13670194517103e-10	ENSG00000115520	COQ10B
ENSG00000215784|FAM72D	913.273200502505	1.30511421150009	0.263318057540471	4.95641743559309	7.1804859609451e-07	1.16503124626198e-05	ENSG00000215784	FAM72D
ENSG00000166924|NYAP1	610.301057243863	1.30778265159869	0.269412860741681	4.85419533424807	1.20876546095002e-06	1.87374937086889e-05	ENSG00000166924	NYAP1
ENSG00000161133|USP41	561.143044237485	1.30886123154278	0.268706984160372	4.87096096751106	1.11056779804492e-06	1.73438571800579e-05	ENSG00000161133	USP41
ENSG00000151414|NEK7	28719.2045426967	1.30947870699016	0.175452433823634	7.46343996747548	8.42922914575282e-14	3.85498980653872e-12	ENSG00000151414	NEK7
ENSG00000115310|RTN4	40517.6238368822	1.31073067600454	0.15967961142433	8.20850366751851	2.23961969609272e-16	1.29447767560093e-14	ENSG00000115310	RTN4
ENSG00000128340|RAC2	3223.74218761929	1.31106681007112	0.187191902214186	7.00386498862005	2.48996071288193e-12	9.65920004032644e-11	ENSG00000128340	RAC2
ENSG00000141096|DPEP3	205.327236254623	1.31366974091381	0.407332536735511	3.22505477083164	0.00125948570632079	0.00805482601840516	ENSG00000141096	DPEP3
ENSG00000266094|RASSF5	929.461279160595	1.31398931034618	0.237887367069283	5.52357750869339	3.32165655831885e-08	7.07512846921915e-07	ENSG00000266094	RASSF5
ENSG00000126790|L3HYPDH	1832.10749856236	1.31418486037516	0.202718675269781	6.48280114610172	9.00351323446345e-11	2.85284873892007e-09	ENSG00000126790	L3HYPDH
ENSG00000279738|RP5-1014D13.2	320.787020611046	1.31493405144266	0.344891735654974	3.81259947834212	0.00013751285385603	0.00123104746433879	ENSG00000279738	RP5-1014D13.2
ENSG00000131080|EDA2R	698.873916779804	1.31516886650302	0.271256872525808	4.84842597445303	1.24444951939394e-06	1.9251726122487e-05	ENSG00000131080	EDA2R
ENSG00000124466|LYPD3	162.734661374385	1.32140089517867	0.478275125280576	2.76284679117168	0.00572996556066594	0.0281830506216719	ENSG00000124466	LYPD3
ENSG00000141458|NPC1	6550.52795201275	1.32218738987725	0.196450816923335	6.73037358960556	1.69228015668851e-11	5.97990978870393e-10	ENSG00000141458	NPC1
ENSG00000134363|FST	518.377215917786	1.32411306421544	0.292073710300971	4.53348938133115	5.80171841460674e-06	7.63516764357056e-05	ENSG00000134363	FST
ENSG00000257335|MGAM	165.970278585849	1.32503113582252	0.471822118976244	2.80832772040778	0.00497995198841724	0.0251233934390397	ENSG00000257335	MGAM
ENSG00000158470|B4GALT5	15781.3282389882	1.32504370080691	0.182816435969021	7.24794624609924	4.23138466461184e-13	1.79261091758252e-11	ENSG00000158470	B4GALT5
ENSG00000135185|TMEM243	1638.85139106879	1.3321085505452	0.247389872536136	5.38465272199296	7.25846519069732e-08	1.45068404210948e-06	ENSG00000135185	TMEM243
ENSG00000174136|RGMB	1997.824480688	1.33304011178188	0.197197434128968	6.75992625193117	1.38061997572567e-11	4.90877618571766e-10	ENSG00000174136	RGMB
ENSG00000270276|HIST2H4B	474.29016400556	1.33323312037147	0.291756799037407	4.56967283974258	4.8848616547727e-06	6.55991579138302e-05	ENSG00000270276	HIST2H4B
ENSG00000112715|VEGFA	5635.21473543511	1.33441962427844	0.176771939888146	7.54882039040139	4.39218085385497e-14	2.04944682276024e-12	ENSG00000112715	VEGFA
ENSG00000070501|POLB	1357.29433295886	1.33788785655791	0.259164254479569	5.16231630494159	2.43912686878721e-07	4.39386644397659e-06	ENSG00000070501	POLB
ENSG00000280128|XXbac-BPG283O16.9	1037.00202342599	1.33829310260103	0.238502549604144	5.61123184981574	2.00891395822253e-08	4.43078204170193e-07	ENSG00000280128	XXbac-BPG283O16.9
ENSG00000105472|CLEC11A	1874.60117031929	1.33951562090607	0.26033144743657	5.14542378224376	2.66917558042076e-07	4.76351551993787e-06	ENSG00000105472	CLEC11A
ENSG00000006652|IFRD1	6710.95716486525	1.33971051611062	0.194508217484916	6.88768080564266	5.67092748181937e-12	2.12120350880931e-10	ENSG00000006652	IFRD1
ENSG00000170006|TMEM154	3817.56477102274	1.343314251558	0.187531305657686	7.16314669087862	7.88458995751843e-13	3.23310351840916e-11	ENSG00000170006	TMEM154
ENSG00000180573|HIST1H2AC	2389.98858402475	1.34642629269462	0.205685742782358	6.54603607659534	5.90843132302815e-11	1.93890947439286e-09	ENSG00000180573	HIST1H2AC
ENSG00000153933|DGKE	1132.23307252794	1.34690009997812	0.219978789776422	6.12286348764376	9.19084353495454e-10	2.52902110858964e-08	ENSG00000153933	DGKE
ENSG00000143512|HHIPL2	167.436957808763	1.3475576338426	0.472123734409491	2.854246748531	0.00431390109513286	0.0223305537336715	ENSG00000143512	HHIPL2
ENSG00000141449|GREB1L	442.669171110813	1.34829151613726	0.305829142364309	4.40864302765217	1.04020314526722e-05	0.000128235976172171	ENSG00000141449	GREB1L
ENSG00000274605|RP11-12G12.7	128.575481430504	1.34918737942648	0.487094590999955	2.76986729960753	0.0056079135123232	0.0276774173862868	ENSG00000274605	RP11-12G12.7
ENSG00000158828|PINK1	2877.9933056219	1.35256563170725	0.18943438562483	7.14002174022396	9.33161589964191e-13	3.79265887200287e-11	ENSG00000158828	PINK1
ENSG00000269439|CTD-3131K8.2	204.284678753971	1.35340521809748	0.4200811872804	3.22177059834411	0.00127401095164931	0.00812738434047164	ENSG00000269439	CTD-3131K8.2
ENSG00000134954|ETS1	11214.13937326	1.35439161498996	0.167833172095391	8.06986841802746	7.03739692287941e-16	3.87292533047651e-14	ENSG00000134954	ETS1
ENSG00000139318|DUSP6	3051.84122994741	1.35527584744494	0.184390142625576	7.35004500862598	1.98140124063809e-13	8.64898560524454e-12	ENSG00000139318	DUSP6
ENSG00000135045|C9orf40	1470.84954197851	1.35579140601462	0.230071996357734	5.8929006027597	3.79474689459535e-09	9.49884195465412e-08	ENSG00000135045	C9orf40
ENSG00000137936|BCAR3	6013.56074639121	1.35717674204874	0.174849109027583	7.76198832008141	8.36081074058785e-15	4.18113239731484e-13	ENSG00000137936	BCAR3
ENSG00000227082|CH17-437K3.1	148.946138789874	1.36442032483882	0.4592676297812	2.97086107611992	0.0029696608275484	0.0164651910525243	ENSG00000227082	CH17-437K3.1
ENSG00000137801|THBS1	2607.65924160767	1.36555309606286	0.192870382873381	7.08015961662369	1.43988517043597e-12	5.71088249322569e-11	ENSG00000137801	THBS1
ENSG00000166900|STX3	6011.60904896311	1.36628465931441	0.174321939247844	7.83770915588473	4.58840269632841e-15	2.33521273509599e-13	ENSG00000166900	STX3
ENSG00000144843|ADPRH	418.890122067295	1.36780763620026	0.320822126170714	4.26344545660303	2.01298654006335e-05	0.00022792162665574	ENSG00000144843	ADPRH
ENSG00000173210|ABLIM3	566.549283611945	1.36900337490685	0.284919947814496	4.80487022901665	1.54851909349774e-06	2.33894505757203e-05	ENSG00000173210	ABLIM3
ENSG00000138434|SSFA2	9693.42437600124	1.36919307474598	0.165942377227278	8.25101518746298	1.57054588173464e-16	9.12344380389489e-15	ENSG00000138434	SSFA2
ENSG00000188766|SPRED3	357.39291873947	1.37041957118432	0.360975804391644	3.79643054883941	0.00014679446291411	0.0013007934610463	ENSG00000188766	SPRED3
ENSG00000101928|MOSPD1	2470.8172733297	1.37143047804741	0.200465533359554	6.84122829028978	7.85170135758057e-12	2.88531210910197e-10	ENSG00000101928	MOSPD1
ENSG00000198598|MMP17	247.068837151198	1.37206705016569	0.368754865703534	3.7208107004852	0.000198584256697119	0.00168259014403703	ENSG00000198598	MMP17
ENSG00000220785|MTMR9LP	353.052245793633	1.37243919524587	0.319123945266579	4.30064623981572	1.70300741256793e-05	0.000198359405158038	ENSG00000220785	MTMR9LP
ENSG00000125868|DSTN	19760.4989564127	1.37313203860852	0.195297353866178	7.0309812776543	2.05086024443954e-12	8.03713612659067e-11	ENSG00000125868	DSTN
ENSG00000134153|EMC7	5656.16638729467	1.37682603260622	0.198517552690565	6.93553801135318	4.04678063813609e-12	1.53364319274601e-10	ENSG00000134153	EMC7
ENSG00000196550|FAM72A	820.525261804308	1.37958039724039	0.249963151913466	5.51913506722777	3.40672278688913e-08	7.24290674580384e-07	ENSG00000196550	FAM72A
ENSG00000132141|CCT6B	185.684673423931	1.38062161326105	0.445055148347663	3.10213603502133	0.00192129646189863	0.0114288109480575	ENSG00000132141	CCT6B
ENSG00000150051|MKX	132.294754106689	1.38204273075238	0.49667450691688	2.78259244536517	0.0053926499722118	0.0268628237247207	ENSG00000150051	MKX
ENSG00000100612|DHRS7	1643.1717424833	1.38267252409647	0.226669511357773	6.09994928658085	1.06102122715561e-09	2.89534191097126e-08	ENSG00000100612	DHRS7
ENSG00000175564|UCP3	109.384883976138	1.38355186478559	0.525533959496826	2.6326592978126	0.00847192840744776	0.0385002451767934	ENSG00000175564	UCP3
ENSG00000089692|LAG3	124.830646187957	1.3844506925455	0.508173439159003	2.72436649746331	0.00644249706796165	0.0308371207972097	ENSG00000089692	LAG3
ENSG00000111711|GOLT1B	6180.63619358423	1.38532727952923	0.192190517262315	7.2080938188976	5.67405334619893e-13	2.36889152769438e-11	ENSG00000111711	GOLT1B
ENSG00000120875|DUSP4	4684.2295354774	1.38864266219911	0.189729619492612	7.31906101911082	2.4971204004877e-13	1.07371509706204e-11	ENSG00000120875	DUSP4
ENSG00000171714|ANO5	290.006311363342	1.38947341010975	0.344550691562373	4.03271113405447	5.51370391812195e-05	0.000556792119984537	ENSG00000171714	ANO5
ENSG00000174405|LIG4	1645.5253976954	1.38949698224644	0.203914098643677	6.81412904496842	9.48365484520945e-12	3.43022006382387e-10	ENSG00000174405	LIG4
ENSG00000112773|FAM46A	2152.52043048175	1.38953301735404	0.210879125950127	6.58923926725048	4.42085851117408e-11	1.48680452033697e-09	ENSG00000112773	FAM46A
ENSG00000245213|RP11-10K16.1	154.246456081253	1.39169433146731	0.456021466669813	3.05181758576068	0.00227460284741549	0.013200041347615	ENSG00000245213	RP11-10K16.1
ENSG00000147174|ACRC	176.262072191512	1.39415485170628	0.477587158049286	2.91916318981593	0.00350972437333658	0.0189125555128214	ENSG00000147174	ACRC
ENSG00000127824|TUBA4A	873.36734716801	1.40041650716507	0.264532536371897	5.29392915658691	1.1971582591118e-07	2.29686643808238e-06	ENSG00000127824	TUBA4A
ENSG00000138650|PCDH10	377.229960134656	1.40171119257936	0.357094166010684	3.92532649927812	8.66121791815122e-05	0.000822636899212018	ENSG00000138650	PCDH10
ENSG00000144893|MED12L	386.006097789482	1.40335307048929	0.324387728971508	4.32615954659786	1.51731540326109e-05	0.000178721574688265	ENSG00000144893	MED12L
ENSG00000164850|GPER1	1049.67090181555	1.40426888524072	0.230131097635087	6.10203879298153	1.047239483357e-09	2.87033988903901e-08	ENSG00000164850	GPER1
ENSG00000279673|RP11-185E8.2	121.505354394421	1.40471458728956	0.527234950201809	2.66430475967476	0.00771476348938179	0.0356652771924716	ENSG00000279673	RP11-185E8.2
ENSG00000229647|AC007879.7	274.121436305353	1.40689990275642	0.356920490704565	3.94177397879057	8.08811762098387e-05	0.000776216344401806	ENSG00000229647	AC007879.7
ENSG00000074416|MGLL	2098.0503395043	1.40717902652932	0.248147313024172	5.67074053464462	1.42181592896079e-08	3.21607213665821e-07	ENSG00000074416	MGLL
ENSG00000111981|ULBP1	203.776926104408	1.40926434313795	0.435060177340471	3.23924003284512	0.00119848665854015	0.00774873161693578	ENSG00000111981	ULBP1
ENSG00000185880|TRIM69	4964.0888383933	1.41013541564776	0.190654926696055	7.39627052961404	1.40062516752633e-13	6.22007362042002e-12	ENSG00000185880	TRIM69
ENSG00000081181|ARG2	611.120951869381	1.41074196740863	0.263965027239976	5.34442756360333	9.07032386275728e-08	1.77880417850698e-06	ENSG00000081181	ARG2
ENSG00000163293|NIPAL1	1779.78826064113	1.41230173409366	0.213225189043728	6.62352201645382	3.50739657333591e-11	1.18827909827716e-09	ENSG00000163293	NIPAL1
ENSG00000259583|RP11-66B24.4	2741.40084414819	1.41396767788963	0.307815153391698	4.59356098070435	4.35745607212125e-06	5.92078673851608e-05	ENSG00000259583	RP11-66B24.4
ENSG00000003989|SLC7A2	1183.75220522477	1.41487135098815	0.236232098865122	5.98932726663864	2.10710785889583e-09	5.5081714984136e-08	ENSG00000003989	SLC7A2
ENSG00000204179|PTPN20	164.808027219971	1.41582669678505	0.45668822257943	3.10020409282353	0.00193387337954139	0.0114953031583902	ENSG00000204179	PTPN20
ENSG00000166262|FAM227B	188.7460835508	1.41595735154957	0.4096035429703	3.4568972262338	0.000546433204869293	0.00399179086847038	ENSG00000166262	FAM227B
ENSG00000283013|RP11-511P7.5	147.49788760218	1.41628915693176	0.522345572063532	2.71140262821926	0.00669992160084404	0.0318319323851153	ENSG00000283013	RP11-511P7.5
ENSG00000057019|DCBLD2	44954.3671165997	1.41684699674954	0.161380270731092	8.77955521037905	1.64122411586069e-18	1.14755986508387e-16	ENSG00000057019	DCBLD2
ENSG00000099822|HCN2	175.399989812137	1.41840299156555	0.420252261073197	3.37512280824706	0.000737827575890311	0.00512005597459448	ENSG00000099822	HCN2
ENSG00000210164|MT-TG	998.806945685242	1.41915989580274	0.25656587699238	5.53136649518239	3.17745652203459e-08	6.79314217777729e-07	ENSG00000210164	MT-TG
ENSG00000117242|PINK1-AS	2411.33901637031	1.41923032116966	0.218056413357303	6.50854656975459	7.58813863571441e-11	2.44478348985958e-09	ENSG00000117242	PINK1-AS
ENSG00000143429|AC027612.6	847.68464037983	1.42010909213728	0.265564993241666	5.34750109493902	8.91768723501615e-08	1.7518571917533e-06	ENSG00000143429	AC027612.6
ENSG00000133731|IMPA1	3196.13735992033	1.42181907752098	0.202613052316166	7.01741107627317	2.2601691095176e-12	8.81236105005811e-11	ENSG00000133731	IMPA1
ENSG00000146094|DOK3	831.788878062799	1.42528159945854	0.302670557173573	4.70901964422386	2.48911083829595e-06	3.58768832858145e-05	ENSG00000146094	DOK3
ENSG00000110031|LPXN	334.055548342104	1.42615034152833	0.332038892088303	4.29513040643762	1.74590677629965e-05	0.000202535751296002	ENSG00000110031	LPXN
ENSG00000106617|PRKAG2	4222.27283962383	1.42715178864668	0.197981487513492	7.20851129350877	5.65668810098326e-13	2.36593551045489e-11	ENSG00000106617	PRKAG2
ENSG00000260276|RP11-77H9.2	419.032706904833	1.42766109127745	0.333805203977302	4.27692880238777	1.89489372574497e-05	0.000217298779995201	ENSG00000260276	RP11-77H9.2
ENSG00000250132|RP11-359B12.2	167.592536065956	1.43015685608764	0.44247367530396	3.23218518051992	0.00122847417512671	0.00791148374149353	ENSG00000250132	RP11-359B12.2
ENSG00000277702|CH17-13I23.3	99.2588702055484	1.4310616793165	0.564010423494813	2.53729651031823	0.0111712291908802	0.0477397280897283	ENSG00000277702	CH17-13I23.3
ENSG00000131773|KHDRBS3	611.609478133318	1.43408880707327	0.280163798601205	5.11875129561118	3.07565226402973e-07	5.40919760563761e-06	ENSG00000131773	KHDRBS3
ENSG00000257354|RP11-631N16.2	263.326061760952	1.43415674157651	0.366093894395561	3.91745605029653	8.94883544487716e-05	0.000847059428771339	ENSG00000257354	RP11-631N16.2
ENSG00000121931|LRIF1	2555.37112535731	1.43503553538035	0.19538601322549	7.3446175173461	2.06348322517681e-13	8.95629587018252e-12	ENSG00000121931	LRIF1
ENSG00000181072|CHRM2	144.974778836662	1.43907102123054	0.506837081144643	2.83931676423623	0.00452102522636478	0.0231577965502773	ENSG00000181072	CHRM2
ENSG00000241316|SUCLG2-AS1	164.34848240037	1.43974840241665	0.466565357438024	3.08584505785537	0.00202974560957592	0.0119601096318352	ENSG00000241316	SUCLG2-AS1
ENSG00000151881|C5orf28	887.04852983299	1.44044078757384	0.268257781864179	5.36961417321772	7.89052699251879e-08	1.5662113496832e-06	ENSG00000151881	C5orf28
ENSG00000111145|ELK3	8580.64935348014	1.44192174569177	0.166979040939567	8.63534571511658	5.85496955425565e-18	3.88149047913824e-16	ENSG00000111145	ELK3
ENSG00000137727|ARHGAP20	1728.04438969063	1.44418400990705	0.238582134860563	6.05319426264289	1.42001449055692e-09	3.80279549950774e-08	ENSG00000137727	ARHGAP20
ENSG00000254893|AC113404.1	3412.44282661082	1.44477580068418	0.229483475646943	6.29577269827891	3.05872311242549e-10	8.9406437710592e-09	ENSG00000254893	AC113404.1
ENSG00000203772|SPRN	334.905137238829	1.44532709115679	0.337098905742272	4.28754607783214	1.80657790776445e-05	0.00020841784448452	ENSG00000203772	SPRN
ENSG00000225383|SFTA1P	125.36361449325	1.4514327966857	0.504100717050643	2.87925160110392	0.00398620178368595	0.020954887073106	ENSG00000225383	SFTA1P
ENSG00000255090|MIR100HG	132.022607002819	1.45206113414153	0.548620284655641	2.64675072131714	0.00812692358866003	0.0372518778995724	ENSG00000255090	MIR100HG
ENSG00000164120|HPGD	110.859372613371	1.4533232254747	0.536627254244704	2.70825459195179	0.00676381140880541	0.0320437413556486	ENSG00000164120	HPGD
ENSG00000133121|STARD13	1063.670439087	1.45437109617568	0.228310674964777	6.3701405832209	1.88855012498476e-10	5.69386724444945e-09	ENSG00000133121	STARD13
ENSG00000178623|GPR35	184.302507394205	1.45900109365814	0.434556430422777	3.35744909409967	0.000786652274156254	0.00542125491752261	ENSG00000178623	GPR35
ENSG00000163376|KBTBD8	98.2517590735634	1.45934274391634	0.544618520868628	2.67956870359237	0.00737170738093681	0.0343068494013899	ENSG00000163376	KBTBD8
ENSG00000106089|STX1A	328.464384014804	1.46060820246516	0.336462921652089	4.3410673464206	1.41792251606558e-05	0.000169179925101518	ENSG00000106089	STX1A
ENSG00000122643|NT5C3A	6167.09609757201	1.46224420353403	0.191879848593522	7.6206241262554	2.52452070573002e-14	1.20236178705204e-12	ENSG00000122643	NT5C3A
ENSG00000255330|RP3-403A15.5	202.405457637624	1.46239786636439	0.413216608537339	3.53905877970595	0.000401556428247859	0.00307053622961008	ENSG00000255330	RP3-403A15.5
ENSG00000104951|IL4I1	748.871357131109	1.46244790379633	0.268431251398213	5.44812832402595	5.09026290091946e-08	1.04457098816014e-06	ENSG00000104951	IL4I1
ENSG00000148841|ITPRIP	4920.32623030168	1.46438201837516	0.224789046289245	6.51447231325892	7.29456344197327e-11	2.35349421345236e-09	ENSG00000148841	ITPRIP
ENSG00000146477|SLC22A3	1738.9345471558	1.46460074510853	0.208664844592392	7.01891470012353	2.23598230440585e-12	8.73285856206317e-11	ENSG00000146477	SLC22A3
ENSG00000123545|NDUFAF4	1092.22867411163	1.46558490154842	0.248390106287388	5.90033525672208	3.62763680893832e-09	9.1402143650402e-08	ENSG00000123545	NDUFAF4
ENSG00000130224|LRCH2	2034.14381862324	1.46740606395009	0.198515819565103	7.39188477353994	1.44761953468022e-13	6.39175427558232e-12	ENSG00000130224	LRCH2
ENSG00000262655|SPON1	107.327190694411	1.4681306530517	0.56101053634276	2.61693953668406	0.00887220555121891	0.0398859129373148	ENSG00000262655	SPON1
ENSG00000213626|LBH	806.55866152017	1.4683309184296	0.2463308710937	5.96080755899681	2.5099441529929e-09	6.45847374669448e-08	ENSG00000213626	LBH
ENSG00000258838|ERCC6-PGBD3	513.033270072107	1.47240963420836	0.290475855066615	5.06895705280112	4.00001464428708e-07	6.8977763775997e-06	ENSG00000258838	ERCC6-PGBD3
ENSG00000112276|BVES	683.444514161941	1.47338692678605	0.266710196566311	5.52429920473526	3.30803312532847e-08	7.05264077989399e-07	ENSG00000112276	BVES
ENSG00000232527|RP11-14N7.2	102.795114414731	1.47417173761332	0.537973402915006	2.74023163529187	0.00613958978852733	0.0296774791963191	ENSG00000232527	RP11-14N7.2
ENSG00000129028|THAP10	1417.81856185705	1.4743555783619	0.233834129246501	6.30513425526382	2.87944191846466e-10	8.44881146586238e-09	ENSG00000129028	THAP10
ENSG00000165474|GJB2	247.290194262727	1.47492558672029	0.372672901859423	3.95769474883004	7.56765811807069e-05	0.000732995399360414	ENSG00000165474	GJB2
ENSG00000152763|WDR78	341.256100895768	1.48148631068982	0.343084838700845	4.31813401110858	1.57353883291906e-05	0.000184776351773711	ENSG00000152763	WDR78
ENSG00000133818|RRAS2	15761.6331287072	1.48289985019753	0.1846533403549	8.03072312338043	9.68998137385226e-16	5.23258994188022e-14	ENSG00000133818	RRAS2
ENSG00000218226|TATDN2P2	185.294476373278	1.48438367416598	0.419232536659603	3.5407167725897	0.000399041686086813	0.00305781310684246	ENSG00000218226	TATDN2P2
ENSG00000105329|TGFB1	5141.31410039132	1.48479847203544	0.176930727208425	8.39197631447216	4.78037229846968e-17	2.90919799878298e-15	ENSG00000105329	TGFB1
ENSG00000131711|MAP1B	4781.32290588507	1.48579039105538	0.232624907500064	6.38706494082097	1.69099840186575e-10	5.13189013674403e-09	ENSG00000131711	MAP1B
ENSG00000127863|TNFRSF19	468.822358808752	1.4863888292079	0.326200196036769	4.55667668893845	5.19693241513607e-06	6.92643298249074e-05	ENSG00000127863	TNFRSF19
ENSG00000276980|CTD-3128G10.7	341.590027469818	1.48777319398857	0.332287792012289	4.47736338725783	7.55705551717344e-06	9.69562214819062e-05	ENSG00000276980	CTD-3128G10.7
ENSG00000125618|PAX8	454.580886060307	1.48856909168432	0.294771542273322	5.04990773601907	4.42023504590946e-07	7.52093838728559e-06	ENSG00000125618	PAX8
ENSG00000168685|IL7R	1126.48035846868	1.48860302254989	0.248338924624619	5.99423962554408	2.04439732744897e-09	5.36252179254687e-08	ENSG00000168685	IL7R
ENSG00000134321|RSAD2	25273.6497198038	1.49019052613616	0.161885795704933	9.20519629067583	3.41047317279318e-20	2.74316520513757e-18	ENSG00000134321	RSAD2
ENSG00000122861|PLAU	2095.16425241209	1.49112668450722	0.195478412967322	7.6280887586114	2.38259507602329e-14	1.13948476359334e-12	ENSG00000122861	PLAU
ENSG00000128872|TMOD2	317.059717095621	1.49212075098948	0.354846129533222	4.20497964273211	2.61105657369924e-05	0.000285478828048372	ENSG00000128872	TMOD2
ENSG00000136167|LCP1	101.588622805697	1.4933527491961	0.571645359452679	2.61237623030108	0.00899152430452408	0.0403277490936385	ENSG00000136167	LCP1
ENSG00000135931|ARMC9	4272.42511826756	1.49366436468565	0.178741423053842	8.35656525032655	6.45707244305125e-17	3.86818996041539e-15	ENSG00000135931	ARMC9
ENSG00000031081|ARHGAP31	648.031927170004	1.49505283997974	0.317009826289176	4.7161088269105	2.40397885174106e-06	3.47805845946234e-05	ENSG00000031081	ARHGAP31
ENSG00000142178|SIK1	142.398815833928	1.49737243457502	0.46366283279742	3.22944244968033	0.00124031841913134	0.00796991198706627	ENSG00000142178	SIK1
ENSG00000233521|RP5-1172A22.1	236.148186381429	1.49872948795086	0.422681498924488	3.54576552738734	0.000391474366562595	0.00300884608366386	ENSG00000233521	RP5-1172A22.1
ENSG00000116106|EPHA4	11925.352920624	1.50603290164865	0.18715305798058	8.04706542280986	8.48028549819853e-16	4.6227603696815e-14	ENSG00000116106	EPHA4
ENSG00000104213|PDGFRL	612.505297794938	1.50763271321234	0.312723329038382	4.82097935529236	1.42855142484948e-06	2.17200244396811e-05	ENSG00000104213	PDGFRL
ENSG00000148082|SHC3	1118.1156767505	1.5082114792876	0.257364621134219	5.86021292530746	4.62274044422526e-09	1.13734247250222e-07	ENSG00000148082	SHC3
ENSG00000105982|RNF32	151.226263729847	1.51141755087239	0.472957622066105	3.19567225551794	0.00139505480968118	0.0087599874223448	ENSG00000105982	RNF32
ENSG00000025772|TOMM34	4832.68949008746	1.51347588596644	0.18015293217739	8.40106162955025	4.4246009622706e-17	2.69982813093032e-15	ENSG00000025772	TOMM34
ENSG00000141441|GAREM1	142.736186829242	1.51688768362013	0.473844715292366	3.20123372629408	0.00136840484952822	0.00861724203628445	ENSG00000141441	GAREM1
ENSG00000105894|PTN	7230.00758244532	1.51741985354215	0.198083571233095	7.660503312294	1.85205812992432e-14	8.98834287358209e-13	ENSG00000105894	PTN
ENSG00000041353|RAB27B	5564.77434285921	1.52160660696125	0.183572366675297	8.28886522802566	1.14334004385118e-16	6.76128389942226e-15	ENSG00000041353	RAB27B
ENSG00000136153|LMO7	2455.71278209399	1.52161979545849	0.203365635978969	7.48218738202083	7.30956204211464e-14	3.3526613813938e-12	ENSG00000136153	LMO7
ENSG00000134294|SLC38A2	77322.0280327813	1.52185642658403	0.158286786663445	9.61455127533707	6.94113321993712e-22	6.43846083029974e-20	ENSG00000134294	SLC38A2
ENSG00000163453|IGFBP7	4605.83897137911	1.52362438860397	0.179622836064943	8.48235348011705	2.20683918277076e-17	1.37951436305594e-15	ENSG00000163453	IGFBP7
ENSG00000110172|CHORDC1	5310.44818080104	1.52582210730012	0.20514396351548	7.43781138451576	1.02367076936781e-13	4.60832140480177e-12	ENSG00000110172	CHORDC1
ENSG00000116663|FBXO6	549.686670072355	1.52809206968653	0.288511214530305	5.29647373386942	1.18060311362106e-07	2.27078545365709e-06	ENSG00000116663	FBXO6
ENSG00000052344|PRSS8	113.069974839239	1.52964825029286	0.599022287382046	2.55357485441486	0.0106623357442132	0.0460785969302801	ENSG00000052344	PRSS8
ENSG00000149289|ZC3H12C	3782.62484257358	1.5355825073219	0.188929794325088	8.12779431008987	4.37172216906246e-16	2.4588532219343e-14	ENSG00000149289	ZC3H12C
ENSG00000184434|LRRC19	115.12199731045	1.53576911990987	0.542020393146565	2.83341575211652	0.00460534456612573	0.0235216133213047	ENSG00000184434	LRRC19
ENSG00000025039|RRAGD	350.700638145615	1.53739079438323	0.320648635556679	4.79462758890011	1.62977310172639e-06	2.44721282193955e-05	ENSG00000025039	RRAGD
ENSG00000162618|ADGRL4	94.4022849780785	1.53799914352627	0.570881883394212	2.69407593455586	0.00705840819933955	0.0331235459440243	ENSG00000162618	ADGRL4
ENSG00000237945|LINC00649	164.158625705857	1.53932398315031	0.484905156773918	3.17448466292141	0.0015010282315976	0.0093247781365572	ENSG00000237945	LINC00649
ENSG00000144749|LRIG1	603.229198904268	1.54100523181565	0.318011548271229	4.84575242689406	1.26132725459059e-06	1.94761471395675e-05	ENSG00000144749	LRIG1
ENSG00000153214|TMEM87B	8519.09456710841	1.5428489186404	0.172552229780106	8.94134443006941	3.84464049437385e-19	2.763815935393e-17	ENSG00000153214	TMEM87B
ENSG00000122585|NPY	2380.74430513832	1.54537398727805	0.210888088741538	7.32793396013962	2.33727836022497e-13	1.00875706188772e-11	ENSG00000122585	NPY
ENSG00000059758|CDK17	4747.77922855369	1.54777607687167	0.178899823413485	8.6516355764888	5.07665340514046e-18	3.40476195136592e-16	ENSG00000059758	CDK17
ENSG00000019186|CYP24A1	343.108220051827	1.55320506203519	0.346929506553606	4.47700478827736	7.56975523873031e-06	9.70650220243879e-05	ENSG00000019186	CYP24A1
ENSG00000149380|P4HA3	159.114003596032	1.55446944280149	0.483806802978693	3.2129962481531	0.00131358005490647	0.00833129186188817	ENSG00000149380	P4HA3
ENSG00000164743|C8orf48	217.882133506219	1.55531136744304	0.385173316091299	4.03795201398215	5.39198790656349e-05	0.000546326403058515	ENSG00000164743	C8orf48
ENSG00000263020|XXbac-BPG32J3.22	1247.69568886896	1.55688405603617	0.332018428477036	4.68914952455371	2.74342874759658e-06	3.90048423422199e-05	ENSG00000263020	XXbac-BPG32J3.22
ENSG00000136048|DRAM1	26781.6101321983	1.55749374947987	0.174014038761702	8.950391362462	3.54224237104534e-19	2.55981208444851e-17	ENSG00000136048	DRAM1
ENSG00000125637|PSD4	1149.02588801817	1.55758285173737	0.243052197152276	6.4084294237485	1.47026310468104e-10	4.53377110724969e-09	ENSG00000125637	PSD4
ENSG00000116815|CD58	1708.40168085484	1.55758882523683	0.222935462802179	6.98672524173039	2.81376513342641e-12	1.08059854973858e-10	ENSG00000116815	CD58
ENSG00000270558|CTD-2124B8.2	88.7331500343101	1.56052603742244	0.611295218510661	2.55281898200424	0.0106855014762668	0.0461267172002331	ENSG00000270558	CTD-2124B8.2
ENSG00000176826|FKBP9P1	212.726749970352	1.5607186404036	0.402546132209705	3.87711746685109	0.000105701332600533	0.000978098734972908	ENSG00000176826	FKBP9P1
ENSG00000142197|DOPEY2	2420.61139553599	1.56142485507241	0.237746678467604	6.56759903076911	5.11330055885121e-11	1.69735015953555e-09	ENSG00000142197	DOPEY2
ENSG00000174640|SLCO2A1	477.532268153183	1.56429683761677	0.329957179971953	4.74090861653546	2.12761887535149e-06	3.11545159825497e-05	ENSG00000174640	SLCO2A1
ENSG00000198542|ITGBL1	294.451173720726	1.56492389061843	0.347536870719476	4.50290033221138	6.703232479407e-06	8.67761170266059e-05	ENSG00000198542	ITGBL1
ENSG00000158859|ADAMTS4	290.026943855372	1.57006445534187	0.356318360426619	4.4063529408421	1.05125621975442e-05	0.000129321380102838	ENSG00000158859	ADAMTS4
ENSG00000145147|SLIT2	6715.35676365504	1.57007358596992	0.213532356149176	7.35286030784513	1.94009668371127e-13	8.4847878540103e-12	ENSG00000145147	SLIT2
ENSG00000124762|CDKN1A	4081.75415665022	1.57304201040843	0.194787061799962	8.0757006952745	6.70902615313715e-16	3.70996244295113e-14	ENSG00000124762	CDKN1A
ENSG00000087494|PTHLH	237.35973914969	1.57326295006646	0.401441082349388	3.9190382331054	8.89030127431678e-05	0.000841961673587415	ENSG00000087494	PTHLH
ENSG00000154262|ABCA6	122.72731741394	1.57511965299312	0.491929098712934	3.20192413320173	0.00136512946212098	0.00860368168400852	ENSG00000154262	ABCA6
ENSG00000050165|DKK3	7623.90125552481	1.5777772441064	0.175358645992823	8.99743058104457	2.31061837403257e-19	1.70363670116171e-17	ENSG00000050165	DKK3
ENSG00000272084|RP5-1126H10.2	82.1867266698746	1.57800119478828	0.617988664658533	2.55344682682844	0.0106662563477451	0.0460854276579458	ENSG00000272084	RP5-1126H10.2
ENSG00000169330|KIAA1024	242.460737887774	1.57959641592533	0.37668325961261	4.19343407389493	2.74762954879692e-05	0.00029941482776184	ENSG00000169330	KIAA1024
ENSG00000143153|ATP1B1	18405.3808011212	1.5800999257996	0.178897386999465	8.83243714344652	1.0241927969852e-18	7.24939418518388e-17	ENSG00000143153	ATP1B1
ENSG00000234518|PTGES3P1	79.0953162517993	1.5808353658383	0.610879180636416	2.58780363768721	0.00965900249221873	0.0426569847310356	ENSG00000234518	PTGES3P1
ENSG00000102265|TIMP1	8607.30090375095	1.58184857826962	0.208595882703045	7.58331639997669	3.36832075353419e-14	1.58455727227608e-12	ENSG00000102265	TIMP1
ENSG00000279207|RP11-159D12.8	497.519136724171	1.58322312285873	0.295716402663845	5.35385629135511	8.60992501849982e-08	1.70010914270875e-06	ENSG00000279207	RP11-159D12.8
ENSG00000186847|KRT14	984.988643356239	1.5842281791773	0.278182635174965	5.69492117356961	1.2342893329079e-08	2.83652265876257e-07	ENSG00000186847	KRT14
ENSG00000111728|ST8SIA1	95.3269425786381	1.5854434418229	0.584529764035134	2.71233996858988	0.00668100325024042	0.0317668367167392	ENSG00000111728	ST8SIA1
ENSG00000196639|HRH1	2141.44408469768	1.58778827707959	0.200781922989201	7.90802405635388	2.61506288673033e-15	1.35488528482758e-13	ENSG00000196639	HRH1
ENSG00000167601|AXL	11921.6089625998	1.58981925367389	0.170145397429881	9.34388633303508	9.28615490725231e-21	7.91180398097897e-19	ENSG00000167601	AXL
ENSG00000123685|BATF3	173.388097470588	1.59006762337346	0.453585039617555	3.50555570508706	0.000455655140101224	0.0034203306481439	ENSG00000123685	BATF3
ENSG00000135905|DOCK10	2116.05868989787	1.59119291898016	0.242275017552471	6.5677135639276	5.10937032405313e-11	1.69735015953555e-09	ENSG00000135905	DOCK10
ENSG00000163071|SPATA18	104.278376928487	1.59293546188433	0.5418599567013	2.93975489826134	0.00328471969013329	0.0179226024079284	ENSG00000163071	SPATA18
ENSG00000266208|CTD-2267D19.3	235.422770365786	1.59463292982009	0.41686606735666	3.82528839521919	0.00013061908743184	0.00117926275011069	ENSG00000266208	CTD-2267D19.3
ENSG00000135074|ADAM19	3057.84775035553	1.59497628121595	0.233650589928711	6.82633106855239	8.71137660257411e-12	3.17083081274707e-10	ENSG00000135074	ADAM19
ENSG00000101307|SIRPB1	148.756007237935	1.5962072774313	0.468130435578163	3.40974898472454	0.000650226953310293	0.00461803668846865	ENSG00000101307	SIRPB1
ENSG00000268205|CTC-444N24.11	2094.13996451202	1.59855778402988	0.310786954207575	5.14358071465962	2.69550764966509e-07	4.80677968782137e-06	ENSG00000268205	CTC-444N24.11
ENSG00000118137|APOA1	1182.59385869115	1.60286889983944	0.264664817646633	6.05622203242558	1.3935562137382e-09	3.73628987655403e-08	ENSG00000118137	APOA1
ENSG00000259985|RP11-549B18.1	101.865224999219	1.60360111991827	0.555632442902926	2.88608259003054	0.0039006978142366	0.0205948249985537	ENSG00000259985	RP11-549B18.1
ENSG00000174370|C11orf45	362.487360873292	1.60443993486558	0.337607286144992	4.75238539187369	2.01030724136739e-06	2.96633148046283e-05	ENSG00000174370	C11orf45
ENSG00000233223|AC113189.5	116.557419230282	1.60519822845704	0.553689782150375	2.89909310268089	0.0037424374807617	0.0199377100063553	ENSG00000233223	AC113189.5
ENSG00000000971|CFH	482.422974949961	1.61041257618287	0.286585955820495	5.61930040002228	1.91732239209701e-08	4.24505142519726e-07	ENSG00000000971	CFH
ENSG00000237352|LINC01358	131.318111753103	1.61134245362248	0.508381375170364	3.16955445718777	0.00152672845738503	0.00945328387285742	ENSG00000237352	LINC01358
ENSG00000025423|HSD17B6	217.491781825763	1.61256937609163	0.398259590080183	4.04904091767624	5.14279536373768e-05	0.000524866302339936	ENSG00000025423	HSD17B6
ENSG00000023608|SNAPC1	3336.8767176154	1.6128083802735	0.21033248543314	7.66789959692736	1.748356546364e-14	8.52101567638929e-13	ENSG00000023608	SNAPC1
ENSG00000121858|TNFSF10	3785.00376043591	1.61444106162002	0.184027464093586	8.77282676024384	1.74235994322298e-18	1.21091384090337e-16	ENSG00000121858	TNFSF10
ENSG00000165272|AQP3	138.252277117648	1.61453435471183	0.466877621847052	3.45815322722996	0.000543891952137852	0.00397701540590564	ENSG00000165272	AQP3
ENSG00000144785|RP11-977G19.10	155.776516767002	1.61585922998295	0.591209598247643	2.73314106329191	0.00627334581570012	0.0302034422654595	ENSG00000144785	RP11-977G19.10
ENSG00000114771|AADAC	1041.49714227648	1.6193773770433	0.244848903927821	6.61378242281481	3.74622242920482e-11	1.26546403467588e-09	ENSG00000114771	AADAC
ENSG00000144583|MARCH4	750.51369807601	1.62096170503465	0.284729301338102	5.69299224708114	1.24832057438636e-08	2.86304750679798e-07	ENSG00000144583	MARCH4
ENSG00000197140|ADAM32	136.634886859663	1.62226515223628	0.530865538207364	3.05588710413256	0.00224395730381083	0.0130452347275371	ENSG00000197140	ADAM32
ENSG00000185972|CCIN	101.10530151372	1.62348140447507	0.566549769208481	2.8655583193392	0.00416274589644137	0.0217195591522993	ENSG00000185972	CCIN
ENSG00000100234|TIMP3	7030.21470632247	1.62528833119331	0.185155873677816	8.77794638058002	1.66486606977601e-18	1.16056300209477e-16	ENSG00000100234	TIMP3
ENSG00000134369|NAV1	2047.78765431367	1.62826398545091	0.272601254712477	5.97306122882047	2.32842459436628e-09	6.0318783072975e-08	ENSG00000134369	NAV1
ENSG00000049130|KITLG	2382.11407576989	1.62845043008468	0.202708268924182	8.0334681891727	9.47552318318877e-16	5.12882200720175e-14	ENSG00000049130	KITLG
ENSG00000279041|CTD-2373N4.3	204.912588219662	1.63042455253393	0.411336037954095	3.96372892743205	7.37880359452843e-05	0.000717403254925539	ENSG00000279041	CTD-2373N4.3
ENSG00000162746|FCRLB	358.012983436499	1.6308388529687	0.317841087195313	5.13098815310355	2.88225052430448e-07	5.10025315854617e-06	ENSG00000162746	FCRLB
ENSG00000161243|FBXO27	454.238837578155	1.63100049607158	0.292159161745013	5.5825752180076	2.36983061961517e-08	5.17716843054391e-07	ENSG00000161243	FBXO27
ENSG00000172183|ISG20	1648.66835312958	1.6329413107084	0.208792034758642	7.8208984964203	5.24476236360257e-15	2.65165963543546e-13	ENSG00000172183	ISG20
ENSG00000140675|SLC5A2	86.5995143279668	1.633415382797	0.597865002585724	2.73208061306917	0.00629357399787564	0.0302691566479471	ENSG00000140675	SLC5A2
ENSG00000069849|ATP1B3	17284.7664582045	1.6342629076544	0.200247016812452	8.16123472733192	3.31617014798891e-16	1.8835846440577e-14	ENSG00000069849	ATP1B3
ENSG00000177311|ZBTB38	7169.11014947784	1.63741812048019	0.185798811971128	8.81285570725092	1.21997534931515e-18	8.58235869591615e-17	ENSG00000177311	ZBTB38
ENSG00000272468|RP1-86C11.7	108.368758189567	1.63760560866535	0.57581977833169	2.84395512326782	0.00445573231360986	0.0228896083390534	ENSG00000272468	RP1-86C11.7
ENSG00000235884|LINC00941	1105.33608291674	1.63796947318777	0.221575364934275	7.3923807986219	1.44222776823495e-13	6.38019376547629e-12	ENSG00000235884	LINC00941
ENSG00000274877|RP11-65I12.1	1005.55884962926	1.64452847864597	0.242232804399931	6.78904115699715	1.1288123887441e-11	4.05104527155525e-10	ENSG00000274877	RP11-65I12.1
ENSG00000109854|HTATIP2	2730.41192183954	1.65362581738142	0.204508514388788	8.08585316031262	6.17305254508919e-16	3.43837532075622e-14	ENSG00000109854	HTATIP2
ENSG00000272977|CTA-390C10.10	276.334197470478	1.65395338538268	0.407297459934356	4.06079965647036	4.89049242578825e-05	0.000502684931916144	ENSG00000272977	CTA-390C10.10
ENSG00000019549|SNAI2	2673.5470715972	1.65524606960857	0.192228668157336	8.61081796734806	7.25410987308589e-18	4.72729585043818e-16	ENSG00000019549	SNAI2
ENSG00000179954|SSC5D	662.050602734295	1.65557355962286	0.324621208449153	5.10001662408999	3.39623650980186e-07	5.93219625447851e-06	ENSG00000179954	SSC5D
ENSG00000143320|CRABP2	4661.71394439168	1.65665753546894	0.187220921293072	8.84867740222066	8.85625669728247e-19	6.28794225507055e-17	ENSG00000143320	CRABP2
ENSG00000168811|IL12A	135.422595363652	1.6577683817265	0.483691478685081	3.42732600175872	0.000609556804124065	0.00437102391585723	ENSG00000168811	IL12A
ENSG00000275993|CH507-42P11.8	261.580605433192	1.65792390174272	0.358006977062617	4.63098209801856	3.63935342221449e-06	5.04031824952572e-05	ENSG00000275993	CH507-42P11.8
ENSG00000006837|CDKL3	94.5084304844641	1.65841272182568	0.60458155430298	2.74307528905287	0.00608667282126987	0.0294774361222089	ENSG00000006837	CDKL3
ENSG00000102048|ASB9	78.6338212101238	1.65853020235234	0.639059357286891	2.59526784709574	0.00945172302567998	0.0419906211824531	ENSG00000102048	ASB9
ENSG00000174837|ADGRE1	116.449080759132	1.66058509020761	0.529666935830926	3.13514961548908	0.00171766483568474	0.0104064160864082	ENSG00000174837	ADGRE1
ENSG00000095209|TMEM38B	1875.96885234657	1.66164088433678	0.224206425932837	7.41120990365607	1.2515231232241e-13	5.59029862653344e-12	ENSG00000095209	TMEM38B
ENSG00000213949|ITGA1	4690.58455163105	1.66333996895588	0.196677768074899	8.45718346937132	2.73912784926116e-17	1.69840692842058e-15	ENSG00000213949	ITGA1
ENSG00000231365|RP11-418J17.1	1297.1715123535	1.66479845859799	0.242679935275674	6.86005811196074	6.88325416208338e-12	2.54979675917176e-10	ENSG00000231365	RP11-418J17.1
ENSG00000115008|IL1A	421.810142518705	1.66538521450225	0.297941209863363	5.58964372624388	2.2753596854378e-08	4.97551085587558e-07	ENSG00000115008	IL1A
ENSG00000187800|PEAR1	811.535541196401	1.66751239543763	0.283900812591454	5.87357387327121	4.26498841284144e-09	1.05837964885658e-07	ENSG00000187800	PEAR1
ENSG00000135063|FAM189A2	102.277526778499	1.66942312622388	0.553412448225745	3.01659843680078	0.00255628203902086	0.0145268557375582	ENSG00000135063	FAM189A2
ENSG00000105976|MET	19026.8047597025	1.66961237326355	0.180349497654488	9.25764914777957	2.08982572981034e-20	1.71083099959278e-18	ENSG00000105976	MET
ENSG00000189410|SH2D5	1224.49383787705	1.6713774635805	0.253953106346306	6.58144130476322	4.65909436129719e-11	1.56008452237672e-09	ENSG00000189410	SH2D5
ENSG00000091844|RGS17	724.942863645671	1.67295061679321	0.262162339028944	6.3813537176616	1.75529343903591e-10	5.31299608836607e-09	ENSG00000091844	RGS17
ENSG00000154678|PDE1C	811.09094623883	1.67636856346642	0.291289374583362	5.75499386431162	8.66449417166716e-09	2.0349898787475e-07	ENSG00000154678	PDE1C
ENSG00000184115|RP13-1039J1.2	71.992630995672	1.67681264577392	0.649546066418292	2.58151458759523	0.00983678340479959	0.0432254757295148	ENSG00000184115	RP13-1039J1.2
ENSG00000258399|MEG8	69.7538365251269	1.67735505569336	0.652808909965467	2.56944265019619	0.0101862250595155	0.0444300192015729	ENSG00000258399	MEG8
ENSG00000100644|HIF1A	55305.9184885551	1.67874310248927	0.163312252725207	10.2793456980473	8.73183555503522e-25	9.47486533528444e-23	ENSG00000100644	HIF1A
ENSG00000175602|CCDC85B	8788.65830527238	1.6799506014884	0.225578027356503	7.44731488778119	9.5259069773185e-14	4.31366071075265e-12	ENSG00000175602	CCDC85B
ENSG00000267858|MZF1-AS1	166.56839873943	1.68072664567509	0.439951860981138	3.8202512473226	0.000133315800889677	0.00119912154845568	ENSG00000267858	MZF1-AS1
ENSG00000245146|LINC01024	149.789863603903	1.68621715527095	0.454486250597878	3.71016098518432	0.000207127494520696	0.00174031636780061	ENSG00000245146	LINC01024
ENSG00000184254|ALDH1A3	106932.760647519	1.69056575674957	0.158659896217643	10.6552808683962	1.64746608577269e-26	1.99464788616394e-24	ENSG00000184254	ALDH1A3
ENSG00000261126|RP11-795F19.1	85.9336494095412	1.69243689846827	0.587495639508334	2.88076503833228	0.00396711255876114	0.0208640734571882	ENSG00000261126	RP11-795F19.1
ENSG00000150637|CD226	138.976021062105	1.693268143118	0.476135094661909	3.55627669983106	0.000376147908341427	0.00290560996759107	ENSG00000150637	CD226
ENSG00000229334|AC046143.3	72.7999895040197	1.69616397559653	0.65535135366904	2.58817497835384	0.00964859543420569	0.0426347079078885	ENSG00000229334	AC046143.3
ENSG00000123570|RAB9B	152.987144660888	1.69908707063593	0.452432315488313	3.75545029050831	0.000173030102943335	0.00149863873799265	ENSG00000123570	RAB9B
ENSG00000069702|TGFBR3	2810.10742841078	1.70012964168045	0.201718378430897	8.42823373311453	3.50921595212608e-17	2.15269343367222e-15	ENSG00000069702	TGFBR3
ENSG00000115828|QPCT	565.977178921148	1.70128573462553	0.275658028549258	6.1717256833734	6.75486239249673e-10	1.89961924788502e-08	ENSG00000115828	QPCT
ENSG00000164291|ARSK	2811.31936184261	1.70931916738387	0.187080413084758	9.13681522933913	6.43185382512513e-20	5.01553780993826e-18	ENSG00000164291	ARSK
ENSG00000197780|TAF13	2666.68963597088	1.71001233313259	0.226071837453912	7.56402191618051	3.90793849427419e-14	1.83092091898744e-12	ENSG00000197780	TAF13
ENSG00000168917|SLC35G2	826.378947406572	1.71224467314682	0.270501360192655	6.32989302503815	2.45331226165227e-10	7.26331985418903e-09	ENSG00000168917	SLC35G2
ENSG00000131746|TNS4	99.8577533304705	1.7167164967801	0.568146070812334	3.02161114011674	0.00251433319341553	0.0143558502807969	ENSG00000131746	TNS4
ENSG00000182584|ACTL10	72.413603128356	1.71706523513274	0.639469477792737	2.6851402526037	0.00724993759272455	0.0338428499153887	ENSG00000182584	ACTL10
ENSG00000165895|ARHGAP42	771.219847660808	1.72027966464799	0.265285226310243	6.48464178942322	8.89428456502281e-11	2.82212582253496e-09	ENSG00000165895	ARHGAP42
ENSG00000230551|CTB-89H12.4	7753.60493337518	1.72475584081854	0.67650198334879	2.54952074535057	0.010787109302776	0.0464665521253703	ENSG00000230551	CTB-89H12.4
ENSG00000213658|LAT	123.908832538269	1.72553893596178	0.584219351157004	2.95358059014045	0.00314110581005105	0.017237117856492	ENSG00000213658	LAT
ENSG00000153064|BANK1	272.701754145894	1.72905277975035	0.397681463061977	4.34783348068925	1.37488925092964e-05	0.000164471930984843	ENSG00000153064	BANK1
ENSG00000050405|LIMA1	22551.6493809244	1.73344501801931	0.164032999137862	10.5676603313363	4.20863264853131e-26	4.96489156137509e-24	ENSG00000050405	LIMA1
ENSG00000100473|COCH	914.585551835831	1.73754572068911	0.271695197989954	6.39520217340522	1.60335068337485e-10	4.89820439845352e-09	ENSG00000100473	COCH
ENSG00000050438|SLC4A8	127.199211300923	1.74142729480284	0.520848296991812	3.34344434811547	0.000827452888733066	0.00565667942122302	ENSG00000050438	SLC4A8
ENSG00000118946|PCDH17	66.945360870461	1.74484386294212	0.670657690650456	2.60169067956237	0.00927654797089841	0.0414203628731652	ENSG00000118946	PCDH17
ENSG00000250159|RP11-381K20.2	110.037087196933	1.74573907082032	0.544780988951418	3.20447869185098	0.0013530730545355	0.00854173780091508	ENSG00000250159	RP11-381K20.2
ENSG00000123505|AMD1	20627.1036607533	1.74980196716274	0.177644165687071	9.85003903953196	6.85173568060738e-23	6.73578323062787e-21	ENSG00000123505	AMD1
ENSG00000261490|RP11-448G15.3	222.336629696897	1.75060320283987	0.382453789690586	4.57729338819246	4.71030631189597e-06	6.35891352105956e-05	ENSG00000261490	RP11-448G15.3
ENSG00000101384|JAG1	1010.17689304186	1.75117126137881	0.228157895102215	7.67526041820417	1.65082926381891e-14	8.06277630252446e-13	ENSG00000101384	JAG1
ENSG00000210100|MT-TI	153.060654959765	1.75135315070793	0.475367974745901	3.68420517104476	0.000229417397715546	0.00189045737337835	ENSG00000210100	MT-TI
ENSG00000184905|TCEAL2	67.4544409816756	1.75162968676478	0.665495624414613	2.63206792427156	0.00848668939184113	0.0385368738195644	ENSG00000184905	TCEAL2
ENSG00000249700|SRD5A3-AS1	68.2757006861166	1.75388366007268	0.689916108749163	2.54216945775121	0.0110166747379951	0.0472195985975104	ENSG00000249700	SRD5A3-AS1
ENSG00000276180|HIST1H4I	1106.20444159529	1.7543117178327	0.251086680230465	6.98687686747252	2.81072714588393e-12	1.08059854973858e-10	ENSG00000276180	HIST1H4I
ENSG00000282988|RP1-34B20.21	355.087330911006	1.75806992437046	0.318195917904372	5.52511778261973	3.292646455886e-08	7.02634870790368e-07	ENSG00000282988	RP1-34B20.21
ENSG00000173530|TNFRSF10D	929.595714094237	1.75842873365187	0.23641188683909	7.43798781509119	1.02230487165436e-13	4.60832140480177e-12	ENSG00000173530	TNFRSF10D
ENSG00000139874|SSTR1	437.784761622622	1.76105646400256	0.315702544293859	5.57821435345593	2.43000102468063e-08	5.29353632308269e-07	ENSG00000139874	SSTR1
ENSG00000147010|SH3KBP1	13739.0776635044	1.76109227628514	0.169218461188079	10.4072112695066	2.29856508303385e-25	2.59197015539758e-23	ENSG00000147010	SH3KBP1
ENSG00000166833|NAV2	4761.68517815118	1.7615103198404	0.221834243355549	7.94066007661904	2.01108122358473e-15	1.0586478825479e-13	ENSG00000166833	NAV2
ENSG00000162745|OLFML2B	176.236981068317	1.76171266501595	0.440837238032995	3.99628822845516	6.43433876921307e-05	0.000635805537143374	ENSG00000162745	OLFML2B
ENSG00000165863|C10orf82	131.415879783196	1.76421255038519	0.483185495105523	3.65121173598125	0.000261005943300761	0.00211340398440363	ENSG00000165863	C10orf82
ENSG00000145675|PIK3R1	2560.93094140302	1.7646593467436	0.205486686166647	8.58770648192985	8.8722578505563e-18	5.74922308716049e-16	ENSG00000145675	PIK3R1
ENSG00000261801|LOXL1-AS1	1214.65407297787	1.76737744202577	0.219111164636383	8.06612225789018	7.25661446452562e-16	3.9745514081416e-14	ENSG00000261801	LOXL1-AS1
ENSG00000138166|DUSP5	1387.8519035861	1.7698079361904	0.220896403368792	8.01193640638711	1.12916254348768e-15	6.0689848482221e-14	ENSG00000138166	DUSP5
ENSG00000091409|ITGA6	11786.0048950466	1.77064372902012	0.164865587128564	10.7399231086312	6.60994144993392e-27	8.21919422239351e-25	ENSG00000091409	ITGA6
ENSG00000241472|PTPRG-AS1	358.417189178407	1.77184897261144	0.33591195825416	5.27474217297977	1.32942857214279e-07	2.52536539005555e-06	ENSG00000241472	PTPRG-AS1
ENSG00000113578|FGF1	1111.0076946292	1.77571514768326	0.229072977499668	7.7517443002889	9.0638764567952e-15	4.50335667412779e-13	ENSG00000113578	FGF1
ENSG00000080573|COL5A3	142.948998408154	1.77645453735145	0.463365983282608	3.83380438237303	0.00012617649678214	0.001144544216079	ENSG00000080573	COL5A3
ENSG00000167889|MGAT5B	758.138690485101	1.78019105672332	0.298471265580154	5.9643632805425	2.45589800622236e-09	6.33357373712322e-08	ENSG00000167889	MGAT5B
ENSG00000169962|TAS1R3	122.581733381052	1.7802067542544	0.504338532101678	3.52978533453697	0.000415896967270037	0.00316797809108607	ENSG00000169962	TAS1R3
ENSG00000138735|PDE5A	2015.44143719182	1.78026235072966	0.205237331484131	8.67416438255198	4.16598173196225e-18	2.80217087023566e-16	ENSG00000138735	PDE5A
ENSG00000171867|PRNP	17212.7212839042	1.78088947720354	0.191554631514435	9.29703167771925	1.444212037507e-20	1.21250560988361e-18	ENSG00000171867	PRNP
ENSG00000167968|DNASE1L2	81.9268817400883	1.78249230011237	0.679362503110353	2.62377198027785	0.00869619823397297	0.0392788816364253	ENSG00000167968	DNASE1L2
ENSG00000151917|BEND6	829.096513776406	1.7833903090276	0.26144498661733	6.82128325389502	9.0230829216316e-12	3.2739274373693e-10	ENSG00000151917	BEND6
ENSG00000182287|AP1S2	1247.53126936566	1.78362598233227	0.218341437304455	8.16897609703458	3.11017769193309e-16	1.77095365408982e-14	ENSG00000182287	AP1S2
ENSG00000170579|DLGAP1	121.342351040124	1.78752480936748	0.533490029065935	3.35062458898656	0.000806295294503694	0.00554002895900925	ENSG00000170579	DLGAP1
ENSG00000088826|SMOX	1240.96293554718	1.78936741066071	0.218955730450767	8.17227942368492	3.02616641232683e-16	1.72739285729941e-14	ENSG00000088826	SMOX
ENSG00000204428|LY6G5C	109.030356082682	1.7895166167458	0.549631706723439	3.25584676949185	0.00113054747227626	0.00737790469567177	ENSG00000204428	LY6G5C
ENSG00000136111|TBC1D4	457.176207227622	1.789668020781	0.294319634157096	6.0806953158475	1.19662488511308e-09	3.23468376699662e-08	ENSG00000136111	TBC1D4
ENSG00000129048|ACKR4	339.792781308451	1.79648814031385	0.329185986337164	5.45736518222809	4.83251814898036e-08	9.98807255158527e-07	ENSG00000129048	ACKR4
ENSG00000236753|MKLN1-AS	160.172177653358	1.80102466280092	0.451046220197943	3.99299358280962	6.52443348492334e-05	0.000643050847845658	ENSG00000236753	MKLN1-AS
ENSG00000134256|CD101	81.5372409520269	1.80225334459854	0.619208586099267	2.91057550728086	0.00360763785174125	0.0193585493681959	ENSG00000134256	CD101
ENSG00000013016|EHD3	155.549662500464	1.80341197309633	0.51479274592282	3.5031806243958	0.000459737600611539	0.00344713290888783	ENSG00000013016	EHD3
ENSG00000204682|CASC10	593.977825285479	1.80344228008401	0.269955711055012	6.68051167740067	2.38109406619776e-11	8.26164221701556e-10	ENSG00000204682	CASC10
ENSG00000219665|CTD-2006C1.2	151.956472946174	1.80393124905202	0.486275634392374	3.70968874742434	0.000207514204643493	0.00174129933416742	ENSG00000219665	CTD-2006C1.2
ENSG00000011422|PLAUR	3218.33675335324	1.80520515063115	0.215309515109558	8.38423304103672	5.10575530890627e-17	3.09901834105752e-15	ENSG00000011422	PLAUR
ENSG00000188763|FZD9	122.057017413878	1.80595114987623	0.545916534401415	3.30810854054166	0.000939283978711827	0.00631053990837818	ENSG00000188763	FZD9
ENSG00000153976|HS3ST3A1	141.750341439343	1.80625645180236	0.476881001364238	3.78764607236419	0.000152081276920846	0.00134041290968856	ENSG00000153976	HS3ST3A1
ENSG00000255248|RP11-166D19.1	2796.79254723232	1.8091627255617	0.212165729286015	8.52712043386996	1.50035644885799e-17	9.50804400813479e-16	ENSG00000255248	RP11-166D19.1
ENSG00000189223|PAX8-AS1	2999.00077251949	1.81318099139431	0.190002068054121	9.54295397920529	1.38820656071237e-21	1.27737214890509e-19	ENSG00000189223	PAX8-AS1
ENSG00000171056|SOX7	56.509497091578	1.81510094722991	0.713366766510257	2.54441478414991	0.0109461016721157	0.0469526852456932	ENSG00000171056	SOX7
ENSG00000125740|FOSB	99.6897887292158	1.81564548803215	0.54693122401474	3.31969616710569	0.000901154670935307	0.00609352206061017	ENSG00000125740	FOSB
ENSG00000128512|DOCK4	1721.75536636516	1.81807681582074	0.213942188195649	8.49798177327287	1.92915393128418e-17	1.21252068402353e-15	ENSG00000128512	DOCK4
ENSG00000118513|MYB	375.940343155622	1.81974778266849	0.310967510496251	5.85189037840154	4.86016939395513e-09	1.19193322748981e-07	ENSG00000118513	MYB
ENSG00000204934|ATP6V0E2-AS1	172.582405834624	1.82073786437382	0.472912565604999	3.85005177869305	0.000118092856888229	0.00107844703448067	ENSG00000204934	ATP6V0E2-AS1
ENSG00000242349|NPPA-AS1	310.564963401077	1.82680341887651	0.335459833925193	5.4456695977614	5.16108604950961e-08	1.05732689825624e-06	ENSG00000242349	NPPA-AS1
ENSG00000164176|EDIL3	2198.72090840578	1.83649903906475	0.19527152710318	9.40484804061762	5.21054428100076e-21	4.52314568453364e-19	ENSG00000164176	EDIL3
ENSG00000065325|GLP2R	70.5629421475986	1.8367698820825	0.665262403508809	2.76097051688894	0.00576298786552684	0.0282812302567359	ENSG00000065325	GLP2R
ENSG00000119630|PGF	496.814399089354	1.8417858376493	0.29991724316272	6.14098015248172	8.2013832070458e-10	2.28131341348103e-08	ENSG00000119630	PGF
ENSG00000166257|SCN3B	103.553998434274	1.8456841308633	0.535739654167128	3.44511390282028	0.000570818800082781	0.00414361491861922	ENSG00000166257	SCN3B
ENSG00000243927|MRPS6	7275.12569352512	1.8483431067134	0.228420640037979	8.09183927689756	5.87704272136237e-16	3.28144395053932e-14	ENSG00000243927	MRPS6
ENSG00000103489|XYLT1	187.69326816678	1.84903982464605	0.475008727467977	3.89264389836017	9.91576483814872e-05	0.000925739668574567	ENSG00000103489	XYLT1
ENSG00000276740|RP11-381O6.1	77.8458044199543	1.85106747844027	0.631042730512959	2.93334728210177	0.00335328578186488	0.0182318568012337	ENSG00000276740	RP11-381O6.1
ENSG00000261659|LA16c-313D11.12	158.856496132374	1.85197840003806	0.455907721770312	4.06217818124847	4.86169450624978e-05	0.000499948236127716	ENSG00000261659	LA16c-313D11.12
ENSG00000250033|SLC7A11-AS1	53.0400168417264	1.85310525676297	0.730517343901345	2.53670261525403	0.0111901967097033	0.047794148739327	ENSG00000250033	SLC7A11-AS1
ENSG00000237499|RP11-356I2.4	121.944263170428	1.85685906369565	0.517241815909707	3.58992449291802	0.000330773762707811	0.00258989776627995	ENSG00000237499	RP11-356I2.4
ENSG00000101134|DOK5	2599.86670824603	1.85779817602445	0.207317445485818	8.96112805013091	3.21373591369701e-19	2.33951838476854e-17	ENSG00000101134	DOK5
ENSG00000242759|LINC00882	180.718008875295	1.85886914840777	0.493478855772609	3.7668668609873	0.000165309100127151	0.00143989797021014	ENSG00000242759	LINC00882
ENSG00000148677|ANKRD1	263.768180751605	1.85983694321505	0.467414926419644	3.97898491916215	6.92101303853812e-05	0.0006774935486746	ENSG00000148677	ANKRD1
ENSG00000237975|FLG-AS1	336.357391812871	1.86085760748928	0.333570721842271	5.57859993590562	2.42462162808786e-08	5.28682425900788e-07	ENSG00000237975	FLG-AS1
ENSG00000198879|SFMBT2	190.423421360088	1.86097500313857	0.409660274400323	4.54272752187831	5.55310097003408e-06	7.34580418140679e-05	ENSG00000198879	SFMBT2
ENSG00000149054|ZNF215	186.245220741912	1.86437260718387	0.452014610776093	4.12458483141244	3.7140408716419e-05	0.000391377902937472	ENSG00000149054	ZNF215
ENSG00000105650|PDE4C	71.749192446944	1.86639704967268	0.636362347629017	2.93291558909255	0.00335795174095528	0.0182529115900131	ENSG00000105650	PDE4C
ENSG00000188659|SAXO2	156.435012922946	1.86745880708702	0.483943092602704	3.85883967687938	0.000113926641059468	0.00104579746645332	ENSG00000188659	SAXO2
ENSG00000111254|AKAP3	132.424724275346	1.87001341396065	0.550258503912715	3.39842710410393	0.000677745218137784	0.00477368371036179	ENSG00000111254	AKAP3
ENSG00000151702|FLI1	3853.28014922039	1.87016046956687	0.189712073446115	9.8578885128155	6.33679182869324e-23	6.25629009559053e-21	ENSG00000151702	FLI1
ENSG00000155324|GRAMD3	2238.57870667416	1.87105152018983	0.205697404343428	9.09613578334691	9.36029435109058e-20	7.10640961229332e-18	ENSG00000155324	GRAMD3
ENSG00000172828|CES3	75.6714577503287	1.87338069006485	0.666634834346511	2.81020521812559	0.00495099198226284	0.0249983800614518	ENSG00000172828	CES3
ENSG00000152127|MGAT5	11060.8708227928	1.87508183713683	0.207181600514	9.05042644947676	1.42411067291167e-19	1.06710885731792e-17	ENSG00000152127	MGAT5
ENSG00000124875|CXCL6	15847.4999144678	1.8767006347515	0.206298046940901	9.09703539408266	9.28311087048151e-20	7.0711484259787e-18	ENSG00000124875	CXCL6
ENSG00000171724|VAT1L	3446.93368684186	1.87870428423945	0.205361122663715	9.14829574298679	5.78387713017365e-20	4.54103445401074e-18	ENSG00000171724	VAT1L
ENSG00000147119|CHST7	378.509176865203	1.88225232556908	0.311633971301899	6.03994589455598	1.54165913704523e-09	4.10942372984804e-08	ENSG00000147119	CHST7
ENSG00000119986|AVPI1	2419.27156807154	1.88319138819601	0.203327957897435	9.26184184245803	2.00935665817347e-20	1.65083002016509e-18	ENSG00000119986	AVPI1
ENSG00000164484|TMEM200A	5782.63333417626	1.88436766238098	0.173911375602858	10.8352179715034	2.34406500588594e-27	3.04648990934464e-25	ENSG00000164484	TMEM200A
ENSG00000140961|OSGIN1	229.628681589096	1.89205226500523	0.379868319123583	4.98081090144737	6.33183887209403e-07	1.03818689532182e-05	ENSG00000140961	OSGIN1
ENSG00000176697|BDNF	2040.69430471499	1.89220360959606	0.198526433227202	9.53124266041969	1.5541161896019e-21	1.42433820022319e-19	ENSG00000176697	BDNF
ENSG00000160013|PTGIR	268.475788304169	1.89438810399627	0.378972594782546	4.99874695446849	5.77040693344619e-07	9.55669122368582e-06	ENSG00000160013	PTGIR
ENSG00000099139|PCSK5	55.3759087295336	1.8961588766563	0.723497103897984	2.62082441856417	0.00877174262326566	0.039542458809642	ENSG00000099139	PCSK5
ENSG00000092969|TGFB2	434.433423087095	1.89816600087086	0.311763715681639	6.08847632162939	1.1399030821198e-09	3.0922559553165e-08	ENSG00000092969	TGFB2
ENSG00000065054|SLC9A3R2	1852.74787670275	1.89848798540659	0.228735664984488	8.29992115805525	1.04180508903817e-16	6.17672274954485e-15	ENSG00000065054	SLC9A3R2
ENSG00000279118|RP11-517I3.2	132.249884912959	1.89913621430183	0.494431446959241	3.84105061678731	0.000122508847290335	0.00111479174171949	ENSG00000279118	RP11-517I3.2
ENSG00000233822|HIST1H2BN	202.777088142217	1.89994554816653	0.404898171135318	4.69240338339678	2.70014062775971e-06	3.84131323444554e-05	ENSG00000233822	HIST1H2BN
ENSG00000173227|SYT12	104.237776387206	1.90115475005299	0.556566747726975	3.41586118433653	0.000635806494660396	0.00453381667798133	ENSG00000173227	SYT12
ENSG00000233237|LINC00472	231.008406649675	1.90159429455614	0.409306277231395	4.64589575175536	3.3860397229194e-06	4.72511571904101e-05	ENSG00000233237	LINC00472
ENSG00000113319|RASGRF2	4411.1802555178	1.9016540682297	0.182738288787589	10.4064346932795	2.31738650922152e-25	2.6004467930796e-23	ENSG00000113319	RASGRF2
ENSG00000216490|IFI30	1532.67742083293	1.90597224692419	0.287108748013089	6.63850286734311	3.16885184239298e-11	1.08154699973899e-09	ENSG00000216490	IFI30
ENSG00000165617|DACT1	184.759137568714	1.90637613635296	0.452162564516693	4.21612996288324	2.48530565573066e-05	0.000274074646713462	ENSG00000165617	DACT1
ENSG00000198576|ARC	162.461305131147	1.90739826870548	0.458497206023782	4.16010881559559	3.18096004707946e-05	0.000340811624453503	ENSG00000198576	ARC
ENSG00000187642|PERM1	56.0531555776905	1.91103211367676	0.758332823803091	2.5200440409434	0.0117340151782079	0.0496193538896131	ENSG00000187642	PERM1
ENSG00000119946|CNNM1	992.191428039599	1.91177753174686	0.264054911561949	7.24007563592825	4.48434584769006e-13	1.89280535560114e-11	ENSG00000119946	CNNM1
ENSG00000154133|ROBO4	142.468716621241	1.91363677725567	0.467797746756676	4.09073534561303	4.30007606766255e-05	0.000447799682483066	ENSG00000154133	ROBO4
ENSG00000215374|FAM66B	168.35589975623	1.91464399836279	0.445792903643921	4.2949180722987	1.7475786139629e-05	0.000202627512276223	ENSG00000215374	FAM66B
ENSG00000137501|SYTL2	170.82166186124	1.91493564358044	0.442393280992601	4.32858211427599	1.50072379076056e-05	0.000177039231193107	ENSG00000137501	SYTL2
ENSG00000166592|RRAD	191.631101519556	1.91775061174425	0.476060233354141	4.02837808617724	5.61629718481528e-05	0.000564920421685573	ENSG00000166592	RRAD
ENSG00000145358|DDIT4L	573.964904089687	1.91787603836935	0.275083715579347	6.9719722751678	3.125281551236e-12	1.19623921471935e-10	ENSG00000145358	DDIT4L
ENSG00000117479|SLC19A2	325.261117064169	1.92019861418009	0.338699630971731	5.6693259708345	1.43360384175439e-08	3.23955037089567e-07	ENSG00000117479	SLC19A2
ENSG00000215866|LINC01356	81.3082582348449	1.92037371584371	0.691804770539468	2.77588966948899	0.00550508863311656	0.0272752657583919	ENSG00000215866	LINC01356
ENSG00000125144|MT1G	913.909660709781	1.92167374993736	0.378112006033982	5.08228704529593	3.72917292229571e-07	6.46464912618617e-06	ENSG00000125144	MT1G
ENSG00000225265|TAF1A-AS1	92.4776393485375	1.92668005596007	0.624522749646535	3.08504383075001	0.00203522158051249	0.0119862358520505	ENSG00000225265	TAF1A-AS1
ENSG00000138675|FGF5	1336.71858802543	1.92766076329263	0.241460475993391	7.98333870320621	1.42427388784714e-15	7.58425845278604e-14	ENSG00000138675	FGF5
ENSG00000221890|NPTXR	196.800664719793	1.93157414559482	0.413314367006323	4.67337769936576	2.9628616694851e-06	4.1763278091198e-05	ENSG00000221890	NPTXR
ENSG00000140280|LYSMD2	593.8698560588	1.93382564215229	0.327535151834905	5.90417740300145	3.54410633335189e-09	8.94935478511822e-08	ENSG00000140280	LYSMD2
ENSG00000279312|RP3-331H24.7	391.578749350766	1.93469394085976	0.355434865757206	5.44317434008101	5.23393757966087e-08	1.07118772315408e-06	ENSG00000279312	RP3-331H24.7
ENSG00000077092|RARB	5432.90880056541	1.93663899102713	0.179644785433911	10.7803796606141	4.26123330759792e-27	5.32746798956426e-25	ENSG00000077092	RARB
ENSG00000272414|FAM47E-STBD1	254.33234795361	1.9386229463306	0.363735270922239	5.32976343321144	9.83407794658894e-08	1.92040007710808e-06	ENSG00000272414	FAM47E-STBD1
ENSG00000188015|S100A3	212.471902004074	1.94107551571416	0.453141600300679	4.28359593210196	1.83896754248407e-05	0.000211306739996521	ENSG00000188015	S100A3
ENSG00000157514|TSC22D3	587.688317787868	1.94257564355747	0.285099719922446	6.81367082396958	9.51392645556136e-12	3.43576709864574e-10	ENSG00000157514	TSC22D3
ENSG00000281392|LINC00506	60.3877839201992	1.94268052953502	0.704645447876602	2.75696172506208	0.00583411801080486	0.0285488301894395	ENSG00000281392	LINC00506
ENSG00000164251|F2RL1	8377.27052999149	1.94789557907771	0.171847608747434	11.3350170728331	8.80149332500223e-30	1.32333040815916e-27	ENSG00000164251	F2RL1
ENSG00000139725|RHOF	408.343256842274	1.95317615834574	0.310811183828679	6.28412444586402	3.29706525686436e-10	9.56439964298963e-09	ENSG00000139725	RHOF
ENSG00000224080|UBE2FP1	51.4034735747294	1.95963893177027	0.765076757715846	2.56136251952133	0.0104262497855456	0.0452623985783525	ENSG00000224080	UBE2FP1
ENSG00000026559|KCNG1	176.565195233501	1.96054747112045	0.484290304758817	4.04828973831476	5.15932538469415e-05	0.000525853438854693	ENSG00000026559	KCNG1
ENSG00000182585|EPGN	865.729000940142	1.96068177317092	0.281418029338325	6.96715053325086	3.23424560241049e-12	1.23384056115839e-10	ENSG00000182585	EPGN
ENSG00000175040|CHST2	620.281885874612	1.96435115903008	0.308078334680122	6.37614183765849	1.81604747570881e-10	5.48966572026352e-09	ENSG00000175040	CHST2
ENSG00000196932|TMEM26	620.795919351589	1.96966596184195	0.266974601713675	7.37772787822858	1.61013634469683e-13	7.08213699300302e-12	ENSG00000196932	TMEM26
ENSG00000183840|GPR39	244.741897759826	1.96967230120017	0.390834898429276	5.03965308399038	4.66376457163144e-07	7.90023860131147e-06	ENSG00000183840	GPR39
ENSG00000174749|C4orf32	691.146811308285	1.97077486911516	0.311235418943397	6.33210344698454	2.41841244329063e-10	7.16922162956929e-09	ENSG00000174749	C4orf32
ENSG00000171517|LPAR3	207.917695788948	1.97220246381391	0.432930443888969	4.55547188157483	5.22681075037622e-06	6.96222087444439e-05	ENSG00000171517	LPAR3
ENSG00000157653|C9orf43	87.6385884375413	1.97233408091569	0.624309891458953	3.15922286015129	0.00158190473429672	0.00974040056417606	ENSG00000157653	C9orf43
ENSG00000164136|IL15	423.127976788795	1.97441640771463	0.325573171747961	6.06443214320834	1.32420670679748e-09	3.55865082747304e-08	ENSG00000164136	IL15
ENSG00000132000|PODNL1	56.8252570713623	1.97460435027378	0.716724958913106	2.75503779478842	0.00586853559893239	0.0286745524464403	ENSG00000132000	PODNL1
ENSG00000188158|NHS	622.965887601639	1.97708756366277	0.277518626767514	7.12416167048505	1.04716073141802e-12	4.24100096224299e-11	ENSG00000188158	NHS
ENSG00000104888|SLC17A7	62.8901331109874	1.97750480942566	0.675193344723089	2.92879783973089	0.00340275655056483	0.0184485061723293	ENSG00000104888	SLC17A7
ENSG00000021645|NRXN3	391.622920790371	1.97851720945014	0.310728077789853	6.36735895746191	1.92310750305397e-10	5.77534791126024e-09	ENSG00000021645	NRXN3
ENSG00000131480|AOC2	180.58100051148	1.97976894283693	0.450717735474861	4.39248067474227	1.12064594184293e-05	0.000137051245327777	ENSG00000131480	AOC2
ENSG00000150054|MPP7	3988.39039093042	1.97984374868195	0.182718757542301	10.8354707273204	2.33760046834939e-27	3.04648990934464e-25	ENSG00000150054	MPP7
ENSG00000065833|ME1	3367.12843400878	1.98156645736599	0.229228081802765	8.64451877702749	5.40325292857919e-18	3.60279508316046e-16	ENSG00000065833	ME1
ENSG00000120694|HSPH1	27110.8898816999	1.98717586340275	0.170462072988832	11.6575835818501	2.09915404547083e-31	3.5769584934823e-29	ENSG00000120694	HSPH1
ENSG00000165181|C9orf84	83.7214366997681	1.98803520186042	0.603148724688041	3.29609451282296	0.000980390270094829	0.00655036240873118	ENSG00000165181	C9orf84
ENSG00000267390|RP11-635N19.1	77.7216292669094	1.98817873413331	0.626181569917166	3.17508344168659	0.00149793420272713	0.00931058589557821	ENSG00000267390	RP11-635N19.1
ENSG00000204952|FBXO47	54.6890784998912	1.98971637106234	0.724973718004246	2.74453586612734	0.00605965324644228	0.0293802345938064	ENSG00000204952	FBXO47
ENSG00000167653|PSCA	78.7224841615952	2.00295980426556	0.655024925477834	3.05783753618906	0.00222940407992108	0.0129835978365834	ENSG00000167653	PSCA
ENSG00000163624|CDS1	396.195781747435	2.00444979473092	0.317571000755637	6.31181622365228	2.75779600915296e-10	8.122962790596e-09	ENSG00000163624	CDS1
ENSG00000183696|UPP1	1666.52154762194	2.00588048889549	0.215771991176252	9.296296882467	1.45422385028633e-20	1.21647147098133e-18	ENSG00000183696	UPP1
ENSG00000189134|NKAPL	58.0077491021035	2.01149258850458	0.720369717849388	2.79230586553491	0.00523338606897024	0.026160107155713	ENSG00000189134	NKAPL
ENSG00000268001|CARD8-AS1	379.187316459844	2.01191101234998	0.342435508998461	5.8752990256014	4.22080752939448e-09	1.04854704542322e-07	ENSG00000268001	CARD8-AS1
ENSG00000108691|CCL2	7104.06290133853	2.01350540641866	0.204058991806727	9.8672711679657	5.77133094458116e-23	5.72257314867004e-21	ENSG00000108691	CCL2
ENSG00000026751|SLAMF7	148.985275987201	2.01516228497187	0.484573642839523	4.15862958035304	3.20162594218661e-05	0.000342559084530515	ENSG00000026751	SLAMF7
ENSG00000082126|MPP4	46.0997125169611	2.02643105417108	0.804579323748728	2.51862183672513	0.0117815115385205	0.0497744520536503	ENSG00000082126	MPP4
ENSG00000131203|IDO1	238.278013767739	2.02664604146652	0.378676192184073	5.35192357823588	8.70241526033764e-08	1.71542725491694e-06	ENSG00000131203	IDO1
ENSG00000138411|HECW2	75.9146545386806	2.02679368951376	0.628181958512943	3.22644364749294	0.0012533891079887	0.00802252727884586	ENSG00000138411	HECW2
ENSG00000102387|TAF7L	61.072624620466	2.02898473499497	0.763023319736549	2.65913856433054	0.00783407360266621	0.0361297171523123	ENSG00000102387	TAF7L
ENSG00000162241|SLC25A45	88.1717460968258	2.03223492911792	0.617123025276881	3.29307908776557	0.000990965953723635	0.00661701663711574	ENSG00000162241	SLC25A45
ENSG00000123700|KCNJ2	50.8779870824565	2.03307851365238	0.795675429135034	2.55516060846884	0.01061388114361	0.0459123207648748	ENSG00000123700	KCNJ2
ENSG00000140678|ITGAX	208.043163015545	2.03439219232355	0.407119084307484	4.99704452760814	5.82156299919623e-07	9.63447735492878e-06	ENSG00000140678	ITGAX
ENSG00000115641|FHL2	3621.60210101297	2.03539476520491	0.192933543747806	10.5497194819864	5.09489791402838e-26	5.97974651093413e-24	ENSG00000115641	FHL2
ENSG00000117407|ARTN	72.6103274014868	2.03668569897348	0.648882684416882	3.13875797256594	0.00169665518822999	0.0103167542628751	ENSG00000117407	ARTN
ENSG00000143942|CHAC2	718.52592437456	2.03929074307536	0.273331278623012	7.46087587688059	8.59491911275005e-14	3.92296665217663e-12	ENSG00000143942	CHAC2
ENSG00000116761|CTH	2584.7217471873	2.04574986698525	0.190586760446645	10.7339558224873	7.05115694586091e-27	8.72068894530023e-25	ENSG00000116761	CTH
ENSG00000181104|F2R	3704.20624927717	2.04956272546991	0.180238594033552	11.3713865582439	5.8057901303657e-30	9.0240808215495e-28	ENSG00000181104	F2R
ENSG00000134533|RERG	639.919169100836	2.0552921052103	0.300916023762305	6.83011851450552	8.48445104307541e-12	3.10790305405902e-10	ENSG00000134533	RERG
ENSG00000153714|LURAP1L	1395.54267696465	2.05567032743124	0.218143103514967	9.42349445986584	4.36319865366264e-21	3.8019326450324e-19	ENSG00000153714	LURAP1L
ENSG00000003436|TFPI	2678.59309734277	2.05645901078083	0.193345933618754	10.6361637521471	2.02287404036285e-26	2.41109815671021e-24	ENSG00000003436	TFPI
ENSG00000159871|LYPD5	206.261569370834	2.05682079176028	0.416940584761007	4.93312684573333	8.09235639683044e-07	1.30088446228293e-05	ENSG00000159871	LYPD5
ENSG00000125864|BFSP1	221.96978424826	2.05966378273123	0.414025427812514	4.97472774465418	6.53394056776983e-07	1.06903818507096e-05	ENSG00000125864	BFSP1
ENSG00000128564|VGF	77.0898416661848	2.06136385323446	0.648942349138322	3.17649765957112	0.00149064992332658	0.00927282607793526	ENSG00000128564	VGF
ENSG00000165511|C10orf25	356.184009222942	2.06138251164089	0.32236265701293	6.39460702657692	1.60960774453062e-10	4.91079795161571e-09	ENSG00000165511	C10orf25
ENSG00000196754|S100A2	230.25154004872	2.06148295946562	0.426377240164214	4.83488039528486	1.33225713356094e-06	2.0458773765311e-05	ENSG00000196754	S100A2
ENSG00000101187|SLCO4A1	975.494752884088	2.06276580414739	0.239143662028713	8.62563442680628	6.37383188385154e-18	4.18924653303203e-16	ENSG00000101187	SLCO4A1
ENSG00000244694|PTCHD4	652.885237543039	2.06582355888859	0.263662073295233	7.83511838873923	4.68401156253185e-15	2.37860931533074e-13	ENSG00000244694	PTCHD4
ENSG00000186354|C9orf47	55.6283350898548	2.06584385684489	0.769777183540807	2.68369068480629	0.00728144386691436	0.0339417091620056	ENSG00000186354	C9orf47
ENSG00000137491|SLCO2B1	967.0867868499	2.06595320688769	0.268712093905822	7.68835215735309	1.49042108317953e-14	7.32599286270555e-13	ENSG00000137491	SLCO2B1
ENSG00000148344|PTGES	1885.90666120052	2.06888860911683	0.198530710579814	10.4210003735673	1.98850508958775e-25	2.26453322182558e-23	ENSG00000148344	PTGES
ENSG00000155066|PROM2	59.8238885416586	2.06980909341289	0.695643755990883	2.97538657622913	0.00292619539076422	0.0162791290856445	ENSG00000155066	PROM2
ENSG00000226088|RP11-180O5.2	56.2973636792551	2.07049250343331	0.783480224242072	2.64268636191332	0.00822511866868121	0.0376313901858279	ENSG00000226088	RP11-180O5.2
ENSG00000197142|ACSL5	693.175476652256	2.07053520074799	0.260778870537879	7.93981198122889	2.02487959598433e-15	1.06347785904163e-13	ENSG00000197142	ACSL5
ENSG00000151651|ADAM8	377.948542807993	2.07095007400404	0.317155179564511	6.52976904507024	6.58711855150626e-11	2.13723660308674e-09	ENSG00000151651	ADAM8
ENSG00000274750|HIST1H3E	203.776259493772	2.07354306646128	0.406688178349441	5.09860668897934	3.42162663601248e-07	5.97201055651223e-06	ENSG00000274750	HIST1H3E
ENSG00000226711|FAM66C	98.6444973823059	2.08286205215282	0.553275611381652	3.76460123906682	0.000166815073694179	0.00145136685146025	ENSG00000226711	FAM66C
ENSG00000135919|SERPINE2	13606.7499037822	2.08375019177988	0.171488734782125	12.1509450427007	5.67062981699855e-34	1.06054608382305e-31	ENSG00000135919	SERPINE2
ENSG00000134716|CYP2J2	125.328962268548	2.08755755090463	0.576842583049166	3.61893801229078	0.000295814479034347	0.0023562729486517	ENSG00000134716	CYP2J2
ENSG00000146242|TPBG	20298.1398178141	2.09300325724862	0.162067233466544	12.9144134349692	3.73277701708365e-38	8.3367769418439e-36	ENSG00000146242	TPBG
ENSG00000104783|KCNN4	49.32955179399	2.10063271088496	0.809254444755575	2.59576295749531	0.00943811527720493	0.041938266145803	ENSG00000104783	KCNN4
ENSG00000253368|TRNP1	5503.27978975407	2.10083168765951	0.19228337906948	10.9257061001637	8.68621551259817e-28	1.14837759570005e-25	ENSG00000253368	TRNP1
ENSG00000116661|FBXO2	1141.85478341345	2.11087947555361	0.278151683847477	7.58895091467827	3.22505893699595e-14	1.52339334264178e-12	ENSG00000116661	FBXO2
ENSG00000269974|RP11-932O9.10	60.1082401893564	2.11466157480291	0.723176297445117	2.92413009424358	0.00345420350718483	0.0186658438992905	ENSG00000269974	RP11-932O9.10
ENSG00000118276|B4GALT6	3362.97095548572	2.11558280971614	0.202095687196334	10.4682234394288	1.20890451071331e-25	1.41165682053041e-23	ENSG00000118276	B4GALT6
ENSG00000135636|DYSF	178.121260099664	2.11799409679027	0.439645113461134	4.81750855847396	1.45361857928908e-06	2.20574154340146e-05	ENSG00000135636	DYSF
ENSG00000177464|GPR4	1752.45716175081	2.11849977510073	0.216295470858516	9.79447126974975	1.18917934759493e-22	1.15914753017262e-20	ENSG00000177464	GPR4
ENSG00000073849|ST6GAL1	1284.50254223109	2.12214455037844	0.236249973674232	8.98262343641442	2.64386122288207e-19	1.93692304366812e-17	ENSG00000073849	ST6GAL1
ENSG00000273466|RP11-548H3.1	128.660529969911	2.1268769643359	0.548845983293353	3.87517997594437	0.000106545922119233	0.000984725750273541	ENSG00000273466	RP11-548H3.1
ENSG00000152689|RASGRP3	595.257709658211	2.12763297880688	0.274199667348773	7.75942946750772	8.5312295306388e-15	4.25710204170965e-13	ENSG00000152689	RASGRP3
ENSG00000234618|RPSAP9	76.2105522441968	2.13118204915053	0.669481283838283	3.18333327696929	0.00145589930836866	0.00909353996462464	ENSG00000234618	RPSAP9
ENSG00000198743|SLC5A3	23766.1530898197	2.13156246878506	0.160999055072511	13.239596144369	5.18267596574729e-40	1.29589432517446e-37	ENSG00000198743	SLC5A3
ENSG00000228962|HCG23	51.2865263374576	2.13164869122914	0.792338609940172	2.69032540442538	0.00713823765572554	0.0334231669107084	ENSG00000228962	HCG23
ENSG00000099250|NRP1	6374.8278875449	2.1346295142304	0.177455944355217	12.0290673946513	2.49968348313114e-33	4.56370784491656e-31	ENSG00000099250	NRP1
ENSG00000172738|TMEM217	176.109798545045	2.13635555401163	0.449462193614889	4.75313738143261	2.0028415616912e-06	2.95790201295354e-05	ENSG00000172738	TMEM217
ENSG00000134326|CMPK2	17272.3280687379	2.13881286064254	0.166332919413728	12.8586263511829	7.69316525781095e-38	1.66956201500645e-35	ENSG00000134326	CMPK2
ENSG00000138678|GPAT3	50.471508788919	2.13904320546738	0.784237894948056	2.72754379665504	0.00638077864815059	0.0306117689305644	ENSG00000138678	GPAT3
ENSG00000183775|KCTD16	251.302267554276	2.13991493105174	0.370561861526896	5.77478459934934	7.70515907145183e-09	1.82919999256633e-07	ENSG00000183775	KCTD16
ENSG00000197249|SERPINA1	372.446196379354	2.14476303435776	0.32833784596546	6.53218342238677	6.4817703658099e-11	2.10602606631484e-09	ENSG00000197249	SERPINA1
ENSG00000179674|ARL14	99.9802908191301	2.14682507311654	0.581145737102573	3.69412513257	0.000220645133825026	0.00183040773837392	ENSG00000179674	ARL14
ENSG00000224945|RP11-82L18.2	228.865601014117	2.14752195683768	0.385357800520896	5.57280001581604	2.50677275754114e-08	5.45561026627023e-07	ENSG00000224945	RP11-82L18.2
ENSG00000138623|SEMA7A	119.631305514178	2.1587748883455	0.57383084059166	3.76204054511892	0.000168532717977378	0.00146409616478535	ENSG00000138623	SEMA7A
ENSG00000257605|RP11-680A11.5	94.3508941778569	2.16130162824436	0.666483975989055	3.24284109762281	0.00118344194511164	0.00767312682260948	ENSG00000257605	RP11-680A11.5
ENSG00000166446|CDYL2	1130.81515623666	2.16875638935018	0.230075258857934	9.42629120625844	4.24845752846426e-21	3.71602726177915e-19	ENSG00000166446	CDYL2
ENSG00000267774|RP11-2N1.2	48.6912334159277	2.1701090247996	0.833281190796381	2.60429378314131	0.00920638043895402	0.0411469935142215	ENSG00000267774	RP11-2N1.2
ENSG00000164761|TNFRSF11B	1756.86254331841	2.17027836555922	0.211561615734834	10.2583748853544	1.0851758202377e-24	1.17198988585672e-22	ENSG00000164761	TNFRSF11B
ENSG00000049769|PPP1R3F	470.112391107136	2.17746153079625	0.306070331903721	7.11425219573782	1.12521237480858e-12	4.52524221505183e-11	ENSG00000049769	PPP1R3F
ENSG00000158014|SLC30A2	80.0641151655591	2.17755466998884	0.64237907305831	3.38982815804024	0.000699364482687758	0.00489895875753629	ENSG00000158014	SLC30A2
ENSG00000110427|KIAA1549L	2727.72077080395	2.17975142581918	0.262589530047613	8.30098376513316	1.03252804290046e-16	6.13753878524086e-15	ENSG00000110427	KIAA1549L
ENSG00000253837|RP11-177H13.2	62.1350830578622	2.179978401695	0.753627261989723	2.89264801267862	0.00382009141135049	0.020240145851412	ENSG00000253837	RP11-177H13.2
ENSG00000029534|ANK1	243.124016437381	2.18357382636065	0.473383222812904	4.61269796040843	3.9747568498505e-06	5.45556721801676e-05	ENSG00000029534	ANK1
ENSG00000154451|GBP5	538.779581263981	2.18787425139853	0.291840510173693	7.49681478454236	6.53872694802486e-14	3.02649647308579e-12	ENSG00000154451	GBP5
ENSG00000163297|ANTXR2	4008.95806936559	2.18787837904153	0.198509939267096	11.0215054577078	3.00982592992663e-28	4.09692518887764e-26	ENSG00000163297	ANTXR2
ENSG00000228889|UBAC2-AS1	47.7775482457862	2.19186567312502	0.806038181351223	2.71930750160077	0.00654187603098374	0.0312239483753849	ENSG00000228889	UBAC2-AS1
ENSG00000107821|KAZALD1	186.58401880381	2.19196140821414	0.426832012489125	5.13541942515379	2.81515474397295e-07	4.99304701082141e-06	ENSG00000107821	KAZALD1
ENSG00000109321|AREG	148.051271220206	2.19592834834596	0.580971251407028	3.77975389148386	0.000156983448156892	0.00137623751577787	ENSG00000109321	AREG
ENSG00000159200|RCAN1	4522.85941033054	2.20064865242652	0.197642133749869	11.1345117089841	8.52107012430035e-29	1.20256869410678e-26	ENSG00000159200	RCAN1
ENSG00000088992|TESC	52.5144258540715	2.20275133558919	0.870043134948782	2.53177256058559	0.0113487577162494	0.0483457078712225	ENSG00000088992	TESC
ENSG00000152784|PRDM8	847.317683508716	2.20876842191847	0.265209599891072	8.32838789706579	8.19506201576554e-17	4.89660276910832e-15	ENSG00000152784	PRDM8
ENSG00000203722|RAET1G	141.810810518999	2.21389519958624	0.500700435648693	4.42159631181063	9.79743754837591e-06	0.000121959011559978	ENSG00000203722	RAET1G
ENSG00000247157|LINC01252	51.154490335972	2.21682871443549	0.747920696490785	2.96398899620878	0.0030367914577761	0.0167542444668884	ENSG00000247157	LINC01252
ENSG00000276564|CTA-276F8.1	130.473934580895	2.21762434441666	0.52712568129731	4.20701252680169	2.58768802694298e-05	0.000283462739865696	ENSG00000276564	CTA-276F8.1
ENSG00000128606|LRRC17	656.140459912018	2.21764253177439	0.282647626038554	7.84596199464237	4.2964705643789e-15	2.19635575251049e-13	ENSG00000128606	LRRC17
ENSG00000162676|GFI1	104.962114284467	2.22234404268177	0.60764873883105	3.65728405354211	0.000254901851058374	0.00207346611801514	ENSG00000162676	GFI1
ENSG00000130035|GALNT8	261.098201161441	2.22234799942051	0.369611696220226	6.01265604456513	1.8250800850158e-09	4.8146952151036e-08	ENSG00000130035	GALNT8
ENSG00000145708|CRHBP	68.0003706019372	2.2232491847121	0.654274160505091	3.39803910794182	0.000678707170874442	0.00477899594698367	ENSG00000145708	CRHBP
ENSG00000183691|NOG	245.775423261184	2.23302866485784	0.484595240460735	4.60802847080124	4.06505011651907e-06	5.56621505240504e-05	ENSG00000183691	NOG
ENSG00000165434|PGM2L1	999.182218502086	2.23401019523878	0.236398574695475	9.45018470655585	3.38233318798454e-21	3.02751722398429e-19	ENSG00000165434	PGM2L1
ENSG00000262001|DLGAP1-AS2	579.428147850991	2.23845710328907	0.322722960230446	6.93615694926279	4.02909964795733e-12	1.52946218319489e-10	ENSG00000262001	DLGAP1-AS2
ENSG00000236671|PRKG1-AS1	50.8993039211757	2.24673848168351	0.813893285364226	2.76048288158327	0.00577159826368485	0.0283091357052892	ENSG00000236671	PRKG1-AS1
ENSG00000217801|RP11-465B22.3	234.270556186171	2.24989111048417	0.434743638067948	5.17521342113929	2.27650606214379e-07	4.1235232640595e-06	ENSG00000217801	RP11-465B22.3
[truncated: 776 more rows]
