# Supplementary material for: Integrative analysis of chromatin accessibility and transcriptome landscapes in the induction of peritoneal fibrosis by high glucose
Source: J Transl Med. 2024 Mar 5;22:243. doi: 10.1186/s12967-024-05037-6 (PMC10916192; doi:10.1186/s12967-024-05037-6)
Supplement: Supplementary file 7 — Additional file 7: Supplementary table 3. [file 12967_2024_5037_MOESM7_ESM.csv]

# GREAT version 4.0.4	Species assembly: hg38	Association rule: Basal+extension: 5000 bp upstream, 1000 bp downstream, 1000000 bp max extension, curated regulatory domains included
AADAC	peak482 (+13722)
ABCC2	peak361 (+93265)
ABCD3	peak9 (+111578)
ABI3	peak693 (+12659)
ABTB1	peak320 (+16981)
ACAA2	peak507 (+221562)
ACAN	peak271 (-147921)
ACSL5	peak161 (+51613)
ACTR3C	peak15 (-34292), peak18 (-28447)
ADAM12	peak421 (+97024), peak203 (+372744), peak458 (+375188)
ADAM19	peak247 (+96997), peak104 (+98044)
ADAMTS9	peak367 (+233922)
ADARB1	peak317 (-34398), peak366 (-26618), peak345 (-25790), peak415 (-24790)
ADGB	peak699 (+243681), peak276 (+259360)
ADGRB2	peak374 (-31049), peak442 (-26696)
ADGRG3	peak119 (-3480)
ADHFE1	peak463 (+129987)
ADIRF	peak623 (-2209)
ADORA2A	peak147 (+9332)
ADPRH	peak682 (+8759)
ADRA1D	peak266 (+61636)
AGFG2	peak19 (+26242)
AGR2	peak214 (+21433)
AHI1	peak689 (+278990)
AKAP13	peak434 (-242068)
ALCAM	peak189 (+157501), peak592 (+180445), peak13 (+209659)
ALDH7A1	peak179 (+101900)
ALG1L	peak632 (-25561)
ALX4	peak251 (+65639)
AMD1	peak190 (+20700)
ANKDD1A	peak445 (+40203), peak561 (+42603)
ANKRD17	peak635 (+146620)
ANKRD50	peak208 (+7206), peak453 (+45410), peak420 (+47937)
ANO6	peak555 (+99788)
ANP32A	peak73 (+93867)
ANTXR1	peak138 (+100413), peak27 (+132718), peak229 (+312438)
ANTXR2	peak56 (+166506)
ANXA10	peak344 (+94980)
AOX1	peak231 (+85060)
AP1AR	peak576 (-44268), peak358 (+37233)
AP1S1	peak145 (-23855), peak146 (-22428), peak12 (-16795)
AP1S2	peak318 (+28348)
AP1S3	peak373 (+81048)
AP3M2	peak1 (+22660)
APLP2	peak451 (+51808)
AQP1	peak132 (+13475)
AQP6	peak675 (+3666)
ARHGAP20	peak412 (+134650)
ARHGAP28	peak299 (+107634)
ARHGAP31	peak604 (+122376)
ARHGAP40	peak483 (+47947)
ARID2	peak555 (-413792), peak540 (+231321)
ARL4D	peak620 (-180232)
ARMC4	peak182 (-52721)
ARMC9	peak603 (+99196)
ARNTL	peak608 (+108991)
ARSK	peak211 (+49550)
ASAH1	peak176 (+28155)
ASAP1	peak248 (+390867)
ASB3	peak207 (+12535)
ATE1	peak639 (-23534)
ATF6	peak449 (+121812)
ATG4A	peak525 (+64519), peak570 (+176283)
ATG7	peak510 (-11350), peak125 (-10243)
ATOH7	peak642 (+20959)
ATP11C	peak254 (+104946)
ATP1A1	peak624 (+140820)
ATP1B1	peak131 (+26010)
ATP1B3	peak286 (+49633)
ATP6V1G3	peak150 (+219071)
ATP8A2	peak627 (+672816)
ATXN3L	peak428 (+53507)
AVEN	peak275 (-45118)
AVPI1	peak290 (+7540), peak106 (+9534)
B3GLCT	peak388 (+131136)
B3GNT7	peak603 (-90108)
B4GALT2	peak414 (+5788)
B4GALT5	peak103 (+80064)
B4GALT6	peak142 (+61677)
BCAR3	peak111 (+285025)
BCL11A	peak91 (-181641)
BCL3	peak513 (-32627)
BDKRB1	peak143 (+8582)
BDNF	peak552 (-281198), peak242 (+45613)
BEND6	peak681 (+53683)
BET1	peak474 (-62204)
BFSP1	peak526 (+36626)
BLID	peak206 (+24670), peak154 (+26594)
BLOC1S5	peak551 (-15290)
BLZF1	peak426 (+19999)
BMP2	peak492 (+11521)
BMP3	peak475 (-744328)
BMPER	peak164 (+248990)
BOD1L1	peak643 (-511446)
BRCA2	peak573 (+127176)
BRD4	peak300 (+32589)
BTBD10	peak608 (+53457)
BTBD11	peak60 (+340721)
BZW1	peak231 (-141428)
C11orf45	peak692 (+5886)
C11orf91	peak287 (+31085), peak437 (+31754), peak628 (+155635)
C17orf97	peak57 (+30748)
C1QTNF7	peak82 (-270562)
C1orf185	peak536 (-91547), peak637 (-90093)
C1orf21	peak321 (+232760)
C22orf23	peak245 (+12123)
C2orf49	peak44 (+23816), peak594 (+36311)
C3	peak394 (+3182)
C3AR1	peak168 (+7188)
C4orf32	peak576 (+42072)
C4orf33	peak612 (-53609)
C7orf50	peak491 (+44866)
CADM4	peak151 (-9176)
CALCR	peak515 (-304541)
CALCRL	peak548 (-17330), peak112 (-16316)
CALM1	peak705 (+209123)
CALM3	peak488 (+20003)
CAMK1D	peak652 (+547833)
CAPSL	peak529 (+59768)
CAPZA2	peak80 (-64842)
CAV1	peak210 (-18464), peak169 (+36002), peak599 (+108052)
CAV2	peak210 (+6931)
CBLB	peak13 (+292475), peak592 (+321689), peak189 (+344633)
CCBE1	peak309 (+261609)
CCDC114	peak233 (+31941), peak63 (+33300)
CCDC12	peak665 (-98535)
CCDC181	peak426 (+39448)
CCDC24	peak414 (-5884), peak485 (-4137)
CCDC3	peak652 (+104382)
CCDC68	peak264 (+64628), peak438 (+68261), peak357 (+69916)
CCDC86	peak541 (+8823)
CCDC88A	peak213 (+130973)
CCDC97	peak634 (+20904), peak700 (+22007)
CCND1	peak496 (+12503)
CCNH	peak544 (-773297)
CCNL1	peak586 (-244522), peak516 (-100286)
CD274	peak120 (+19394)
CD34	peak684 (+24351)
CD38	peak86 (+157543)
CD44	peak51 (+91267)
CD46	peak684 (+134994)
CD53	peak360 (+74991)
CD58	peak624 (+56352)
CD70	peak465 (+4979), peak139 (+55815)
CDA	peak274 (+29704)
CDC42EP3	peak630 (+299204)
CDC7	peak155 (+179864)
CDCP1	peak659 (+27912), peak663 (+35750), peak431 (+52931), peak17 (+63017)
CDH11	peak343 (+176530)
CDH12	peak351 (+264048), peak402 (+275764)
CDH17	peak38 (-41459)
CDH2	peak355 (-511618)
CDH4	peak498 (+687574)
CDK17	peak240 (+121417), peak173 (+131158)
CDK2AP1	peak369 (+21441)
CDK8	peak583 (+261634)
CDKN1A	peak171 (+8383)
CDKN2C	peak536 (+49942), peak637 (+51396)
CDNF	peak609 (+424478), peak464 (+425234), peak130 (+444965), peak70 (+448269), peak686 (+461802)
CEACAM1	peak336 (+20175)
CEACAM16	peak513 (+16769)
CEACAM19	peak268 (-11771)
CENPF	peak338 (+462690)
CEP44	peak566 (-420704)
CERS5	peak34 (-9084)
CH25H	peak153 (-6750)
CHAC2	peak207 (+6615)
CHRM2	peak110 (+359021)
CHST2	peak387 (+3252)
CHST7	peak538 (+24377)
CHSY3	peak517 (+474436)
CKMT2	peak46 (-145460)
CLEC14A	peak459 (+43816)
CLEC1A	peak448 (-19067)
CLEC2D	peak667 (+27058)
CLEC3A	peak109 (-43660)
CLEC3B	peak17 (+57222), peak431 (+67308), peak663 (+84489), peak659 (+92327)
CLEC7A	peak448 (+12185)
CLECL1	peak667 (+36528)
CLGN	peak307 (+38808)
CLNK	peak644 (-714146)
CMPK2	peak23 (+16455), peak257 (+37971)
CNEP1R1	peak677 (+11976)
CNNM1	peak269 (+64702)
COA1	peak389 (+25511)
COL18A1	peak396 (-85049), peak505 (-83204)
COL1A2	peak474 (-327982)
COL21A1	peak157 (-210765)
COL4A6	peak570 (+170479), peak525 (+282243)
COL6A3	peak195 (+90045)
COPS8	peak195 (+239018)
COQ10B	peak346 (+20904)
CORO2B	peak73 (+148059)
COX18	peak635 (-42473)
COX20	peak619 (-84221)
CPEB2	peak643 (-863505), peak82 (+66700)
CPEB4	peak256 (+71055)
CRABP2	peak129 (+5861)
CRNN	peak687 (+48926)
CRTAM	peak334 (-27865), peak383 (-26152)
CSGALNACT2	peak669 (-8490)
CTH	peak156 (+27983)
CTHRC1	peak674 (+11128)
CTSS	peak267 (+33192)
CUL3	peak292 (-180131)
CXCL17	peak336 (-65286)
CXCL6	peak14 (-93456)
CXCL8	peak14 (+2535)
CXorf57	peak577 (-403326)
CYP1A1	peak574 (+5570)
CYP26A1	peak114 (+232810)
CYP26B1	peak579 (+18348)
CYP27B1	peak497 (+4398)
CYP4F2	peak319 (+63318)
DAGLA	peak601 (-40006)
DBX1	peak62 (+39505)
DCAF13	peak674 (-32071)
DCBLD2	peak118 (+105107)
DCT	peak180 (+73067)
DCTD	peak582 (+94652)
DDIT4L	peak527 (+4020)
DDX60	peak228 (-38477), peak344 (+131312)
DDX60L	peak228 (+123203)
DEPDC7	peak98 (-161810), peak45 (-160563), peak50 (-158089)
DESI2	peak619 (+98460)
DFNA5	peak312 (-42036)
DGKE	peak553 (+31244)
DGKI	peak528 (+456710)
DIO2	peak706 (+348570)
DIRAS3	peak5 (+5221)
DKK3	peak40 (+46231)
DMBT1	peak7 (-46084)
DNAH6	peak690 (+305465)
DNAJA1	peak398 (+14347)
DNER	peak622 (+347569), peak100 (+356453)
DNMBP	peak361 (+133922)
DOCK10	peak292 (+276963)
DOCK2	peak66 (+224759), peak405 (+245772)
DOCK4	peak293 (+479079)
DOK5	peak688 (+116122), peak90 (+175117)
DOPEY2	peak282 (+129060)
DPH6	peak564 (-767504)
DPYS	peak470 (-22702)
DRAM1	peak126 (+45233)
DST	peak157 (+393405)
DSTN	peak163 (+37785)
DUSP1	peak185 (+2693)
DUSP10	peak329 (-243138), peak354 (+2934), peak578 (+35884), peak395 (+39672)
DUSP4	peak250 (+16729)
DUSP5	peak322 (+13310)
DUSP6	peak197 (+4572)
DYSF	peak579 (+662988)
EDC3	peak574 (-23997)
EDEM3	peak321 (+135095)
EDIL3	peak221 (+443391)
EDN2	peak192 (-363076)
EEF1E1-BLOC1S5	peak551 (+22826)
EFCAB1	peak152 (-183166)
EFHD2	peak333 (-189860)
EFNB2	peak316 (+44241)
EFR3B	peak121 (+115101), peak212 (+116187)
EGLN1	peak234 (+60577)
EIF2D	peak591 (+23908), peak490 (+24954)
ELK3	peak173 (+75020), peak240 (+84761)
EMC7	peak275 (+17654)
ENPP2	peak26 (+215011)
ENSG00000240045	peak263 (+111040), peak546 (+112898)
ENSG00000258989	peak170 (+21264), peak430 (+152047)
EPGN	peak186 (+6747), peak137 (+8239)
EPHA4	peak116 (+152750)
EPHX3	peak300 (-15430)
EQTN	peak433 (-29306)
ERC1	peak443 (+564182)
EREG	peak186 (-49923), peak137 (-48431)
ERP27	peak53 (-3402)
ESM1	peak159 (+7079)
ETS1	peak651 (+102611), peak123 (+127748)
EVA1A	peak37 (+76902)
EVI2B	peak144 (+9416)
EXT1	peak581 (-821276), peak102 (-812497)
EXT2	peak251 (+148330)
F2R	peak94 (+18203)
F2RL1	peak94 (-84731), peak42 (+14846)
F3	peak9 (+11767)
FABP12	peak216 (-127697)
FABP2	peak117 (-158232)
FAM114A1	peak658 (+99537)
FAM207A	peak317 (+197234), peak366 (+205014), peak345 (+205842), peak415 (+206842)
FAM222B	peak410 (+92348)
FAM24A	peak648 (-12442)
FAM24B	peak648 (-18661)
FAM46A	peak408 (+6331)
FAM46B	peak29 (+12650)
FAM46C	peak646 (+271860)
FAM49B	peak248 (-112961)
FAM83A	peak181 (+70143)
FAM98A	peak223 (+15265)
FAM9C	peak428 (-222290)
FANK1	peak458 (+116728), peak203 (+119172), peak421 (+394892)
FAP	peak416 (-34011)
FASLG	peak284 (-47788)
FBLN7	peak96 (-21426)
FBXL14	peak443 (+2236)
FBXO15	peak425 (+755900), peak305 (+762984), peak59 (+798293), peak226 (+806289)
FBXO18	peak435 (+58397)
FBXO5	peak571 (+137344)
FBXW7	peak222 (-90799)
FCMR	peak69 (+18770)
FDX1	peak412 (+148195)
FEM1B	peak476 (+24626)
FER1L6	peak626 (+427324)
FGF1	peak371 (+104368)
FGF2	peak217 (+68356), peak406 (+71085)
FGF20	peak444 (+225964)
FGF5	peak432 (-62957), peak475 (+20038)
FGFBP1	peak86 (+2919)
FHL2	peak594 (+23287), peak44 (+35782)
FLG2	peak687 (-5331)
FLI1	peak48 (+117954)
FMN1	peak107 (+460838)
FNBP1L	peak111 (+113994)
FOXF1	peak399 (-35381), peak162 (+3189)
FOXI1	peak66 (-243891), peak405 (-222878)
FOXJ2	peak168 (+26580)
FRMD4A	peak609 (-82710), peak464 (-81954), peak130 (-62223), peak70 (-58919), peak686 (-45386)
FTL	peak302 (-3884)
FUT10	peak631 (+730618)
GABARAPL1	peak65 (-21939)
GADL1	peak167 (+201241)
GAGE12C	peak629 (-245066)
GAP43	peak397 (+97615)
GBE1	peak202 (+515176)
GBP3	peak230 (+15721)
GCH1	peak313 (+60321)
GCNT3	peak427 (+27245)
GDAP2	peak646 (+51836)
GEM	peak38 (+12299)
GFPT1	peak229 (+61638), peak27 (+241358), peak138 (+273663)
GHRHR	peak132 (-38854)
GHSR	peak79 (-57669)
GK2	peak56 (-497764)
GK3P	peak480 (-42900)
GLCE	peak352 (+110434)
GLI3	peak460 (+14565)
GLIPR1	peak249 (+19048)
GLS	peak472 (-126485), peak270 (+84275)
GNA14	peak21 (+224366)
GNAT3	peak341 (-231039)
GNG12	peak5 (-212943)
GNG4	peak607 (-12229)
GOT1	peak269 (+36792)
GPER1	peak491 (+6567)
GPHB5	peak55 (+27367)
GPR150	peak211 (-15454)
GPR176	peak291 (+324426)
GPR4	peak356 (+10563)
GPR87	peak32 (+22564)
GRAMD2B	peak179 (+133386)
GREM1	peak107 (+15921)
GRIP2	peak88 (+25387), peak613 (+32686)
GSKIP	peak143 (-99151)
GSN	peak201 (+40422)
GSTO2	peak327 (+44075)
GTF2A2	peak427 (+18509)
GTF3C6	peak190 (-63090)
H2AFZ	peak527 (-236060)
HAND2	peak566 (-332971)
HAO2	peak246 (-185218)
HAPLN1	peak221 (-219789)
HDAC4	peak649 (+512078)
HEATR3	peak677 (-29555)
HECA	peak325 (-92100)
HECTD2	peak413 (+218599), peak454 (+219713)
HEG1	peak547 (-14131)
HERC3	peak504 (-59336)
HERC4	peak679 (+134230), peak241 (+152418)
HGNC:24955	peak256 (-86269)
HHIPL2	peak329 (+562789)
HHLA2	peak323 (+78947), peak602 (+108275), peak568 (+126146)
HIC1	peak589 (+2315)
HIF1A	peak170 (-147230), peak430 (-16447), peak585 (+22855)
HINT1	peak517 (+786577)
HIST1H1E	peak379 (-17741)
HIST1H2AC	peak379 (+14468)
HIST1H2BE	peak75 (-936)
HIST1H2BI	peak262 (+5016), peak400 (+6032), peak160 (+8321)
HIST1H2BJ	peak308 (+6457), peak466 (+9205), peak331 (+36483)
HIST1H4H	peak160 (+4237), peak400 (+6526), peak262 (+7542)
HIVEP3	peak192 (+70751)
HK2	peak296 (+109066)
HLX	peak395 (+823104), peak578 (+826892), peak354 (+859842)
HNRNPUL1	peak306 (-4325)
HORMAD1	peak267 (-11889)
HRH1	peak510 (+8367), peak125 (+9474)
HS3ST1	peak644 (+30754)
HSBP1	peak712 (-129518), peak95 (-11977)
HSPA2	peak511 (-3098)
HSPE1	peak346 (-25667)
HSPH1	peak301 (+12312), peak509 (+16737), peak691 (+18487)
HTR2B	peak661 (+16128)
HTR7	peak647 (+116079)
HTRA1	peak7 (+53056)
ICE1	peak671 (+14986)
IFI30	peak598 (+4308)
IFI44	peak97 (-7565)
IFI44L	peak588 (-81555), peak97 (+21863)
IFIH1	peak416 (+41157)
IFNA1	peak25 (+14843)
IFNE	peak25 (+27016)
IFNK	peak433 (-197869)
IFRD1	peak127 (+25341)
IGF2R	peak625 (+67591)
IGFBP2	peak481 (-104002), peak92 (+39732)
IGFBP5	peak92 (+22398)
IGFBP7	peak311 (+79212)
IGFL1	peak543 (-39586)
IGFL2	peak543 (+42384)
IKBKB	peak349 (+60397)
IL12A	peak447 (-91791)
IL13RA2	peak280 (-92197)
IL15	peak550 (+96347)
IL15RA	peak435 (+24828)
IL18R1	peak554 (-12410)
IL1A	peak556 (-45510)
IL1B	peak556 (+6803)
IL1RL1	peak554 (+32017)
IL24	peak69 (+5785)
IL36G	peak714 (-45124)
IL37	peak714 (+19934)
IL7R	peak529 (+22162)
IMMP2L	peak293 (-165025)
IMPA1	peak216 (+27208)
IMPAD1	peak259 (+30374)
INA	peak236 (+12222)
INHBA	peak460 (-519340)
INMT-MINDY4	peak707 (+4800)
INO80D	peak673 (+317156), peak593 (+317845)
INS	peak523 (-3037)
INS-IGF2	peak523 (-3032)
IPO9	peak486 (-8627), peak439 (-6064)
IQSEC3	peak506 (+123624)
IRF8	peak399 (+576343)
IRGM	peak166 (-50226)
ISG20	peak271 (+16779)
ITGA11	peak476 (+129733)
ITGA2	peak393 (-35707), peak30 (+104177)
ITGA6	peak54 (+77272)
ITGB1	peak47 (-220557), peak696 (-123887)
ITPRIP	peak327 (+20649)
JADE1	peak612 (+230085)
JADE2	peak191 (+57086)
JAG1	peak285 (+35470)
JPH1	peak567 (+289003), peak672 (+290020)
KALRN	peak711 (+424621)
KCNC4	peak209 (+21372)
KCNE1	peak41 (-6036)
KCNE2	peak68 (-260380), peak72 (-258130), peak105 (-221350)
KCNE4	peak479 (+546189)
KCNJ1	peak48 (+30810)
KCNJ5	peak692 (+8455)
KCNK1	peak148 (+52770), peak67 (+57671), peak304 (+84445)
KCNK2	peak338 (-17351)
KCNMB4	peak261 (+64367)
KCNRG	peak218 (+89619)
KCTD12	peak184 (+5687)
KHDRBS3	peak537 (+189844)
KIAA1549L	peak628 (+2891), peak437 (+126772), peak287 (+127441)
KIAA1586	peak681 (-37574)
KIF13B	peak250 (-70866)
KIF17	peak595 (-3733), peak382 (-2342)
KIF18A	peak552 (+126057)
KIF23	peak645 (-29463), peak113 (-7687)
KITLG	peak197 (-768238), peak520 (+86216)
KL	peak614 (+87404)
KLF9	peak277 (-193283)
KLHL4	peak232 (+149406)
KPNA3	peak605 (-122099)
KRR1	peak28 (-514845), peak249 (+11893)
KTN1	peak495 (+201238), peak429 (+202129)
LAMA1	peak299 (+175705)
LAMC2	peak122 (+57702), peak359 (+64709)
LAMP3	peak380 (+8950), peak404 (+30194), peak101 (+39938)
LAPTM4A	peak288 (-43006), peak384 (-40938)
LARP1B	peak697 (+94488)
LARP6	peak386 (-27823), peak330 (+22057)
LHFPL2	peak83 (+162269)
LIMA1	peak34 (+107000)
LIN7C	peak242 (-148667)
LIPA	peak153 (+37994)
LIPG	peak507 (+30367)
LIPH	peak559 (+45001)
LMAN1	peak309 (-75809)
LMO7	peak238 (+221589)
LONRF3	peak695 (-55626)
LOXL1	peak680 (-18181)
LOXL2	peak81 (+106696)
LPAR3	peak703 (+52388)
LPXN	peak618 (+50983)
LRIF1	peak360 (+15934)
LRP12	peak470 (+99251)
LRP2BP	peak565 (+63165)
LRRC17	peak328 (+31518)
LRRC49	peak386 (-10644)
LRRC53	peak347 (-193234)
LRRK1	peak11 (-3476)
LSAMP	peak397 (+724406)
LSMEM1	peak127 (-5222)
LY96	peak672 (+39956), peak567 (+40973)
LYN	peak407 (+188120), peak456 (+189273)
LYST	peak87 (-109335), peak607 (+204698)
MAFB	peak468 (+2619)
MAP1B	peak363 (+99793), peak283 (+101686)
MAP3K13	peak335 (+127592)
MAP3K15	peak33 (-20630), peak178 (-19225)
MAPK9	peak385 (+44974)
4-Mar	peak478 (+113650)
9-Mar	peak497 (+7755)
MBNL2	peak314 (+171319)
MCCC1	peak380 (-54374), peak404 (-33130), peak101 (-23386)
MCCD1	peak278 (-18081)
MCF2	peak254 (-19115)
MCTP2	peak633 (+780689)
ME1	peak235 (+219184)
MED10	peak671 (+940914)
MED13L	peak698 (+976489)
MEDAG	peak691 (+237710), peak509 (+239460), peak301 (+243885)
MEIS2	peak564 (+786213)
MET	peak169 (-111618), peak599 (-39568), peak80 (+125226)
MGAT5	peak204 (+331022), peak71 (+333854)
MGLL	peak320 (+132961)
MICALL1	peak245 (+35176)
MICB	peak278 (+12521)
MINDY4	peak707 (-14480)
MINOS1	peak501 (+32472)
MKLN1	peak499 (+159902)
MLKL	peak272 (+28656)
MLLT10	peak654 (-225274), peak473 (-199077), peak535 (-41417)
MMADHC	peak3 (-881099)
MME	peak546 (+101230), peak263 (+103088)
MMP1	peak324 (-37891), peak78 (+7978)
MMP10	peak78 (-9554)
MMP16	peak657 (+294934)
MMP3	peak324 (+7752)
MOCS2	peak30 (+16256)
MORC3	peak282 (-26594)
MOSPD1	peak370 (+27231)
MOV10L1	peak685 (+68753)
MPDZ	peak115 (+457773)
MPHOSPH9	peak369 (-17576)
MPL	peak339 (-15074)
MPP7	peak182 (+228373)
MPV17L2	peak598 (-15207)
MRPL16	peak149 (+8704)
MRPL44	peak31 (+18122), peak590 (+34486), peak187 (+40823)
MRPS27	peak283 (+111311), peak363 (+113204)
MSMO1	peak480 (-5044)
MSR1	peak444 (-583502), peak175 (+428390)
MTHFSD	peak162 (+41494)
MTIF2	peak213 (-19392)
MTRF1L	peak484 (-8649)
MTUS1	peak446 (+157887)
MUM1L1	peak577 (+40341)
MYADML2	peak704 (-5819)
MYB	peak689 (+37440)
MYBL1	peak463 (+50776)
MYCT1	peak303 (+24275), peak503 (+25375), peak340 (+26060)
MYH15	peak568 (+100691), peak602 (+118562), peak323 (+147890)
MYO16	peak35 (-321385)
MYO7A	peak436 (-4006)
MYOF	peak114 (+175494)
MYOT	peak708 (+15369)
MYPN	peak642 (+101907)
N4BP2L2	peak573 (+96235)
NAB1	peak472 (+105109)
NAT2	peak417 (+139994), peak638 (+383480)
NAV1	peak486 (+172265), peak439 (+174828)
NAV2	peak62 (+407511)
NAV3	peak401 (+381132)
NBL1	peak501 (-13770)
NCBP2L	peak534 (-61023)
NCEH1	peak85 (+79460)
NCK1	peak289 (-7225)
NDRG1	peak219 (+68311)
NEBL	peak535 (-595324), peak473 (-437664), peak654 (-411467)
NEDD4	peak294 (+88918)
NEFL	peak16 (+39548)
NEFM	peak16 (+4550)
NEK7	peak150 (+164640)
NELFA	peak244 (+67117)
NES	peak129 (-22558)
NETO1	peak425 (-524016), peak305 (-516932), peak59 (-481623), peak226 (-473627)
NEURL1	peak225 (+90966)
NEURL1B	peak185 (+127236)
NFE4	peak328 (-28928)
NFKBIA	peak610 (+86354)
NFRKB	peak530 (+34009)
NID1	peak87 (+88907)
NIPAL1	peak557 (+20662), peak362 (+22891), peak418 (+50054)
NIPAL4	peak104 (+17712), peak247 (+18759)
NKX3-1	peak611 (+3795)
NME7	peak131 (+236260)
NMNAT2	peak359 (+167605), peak122 (+174612)
NOA1	peak311 (-52350)
NOTUM	peak704 (+8241)
NOV	peak26 (+7513)
NPSR1	peak164 (-504508)
NPTX2	peak575 (+12014)
NR2E3	peak668 (-122681)
NR2F2	peak215 (+7546)
NRF1	peak332 (-143551), peak265 (-142138)
NRG1	peak631 (+194169)
NRIP1	peak375 (+103210), peak378 (+241468)
NRP1	peak47 (+157811), peak696 (+254481)
NRP2	peak593 (+85837), peak673 (+86526)
NSD2	peak244 (+50148)
NSMCE4A	peak639 (+23620)
NT5DC4	peak224 (-58240)
NT5E	peak713 (+17084), peak4 (+45037)
NTNG1	peak600 (+268280)
NTRK3	peak655 (+279052)
NTSR1	peak521 (-36940)
NUDT6	peak406 (+24813), peak217 (+27542)
NUFIP1	peak477 (+273663), peak650 (+304758)
NUP35	peak469 (+483271)
OGFRL1	peak545 (+85263)
OLFM1	peak562 (+32763)
OLFML2B	peak449 (+135534)
OLIG3	peak390 (-205099)
OLR1	peak65 (-18728)
OMG	peak144 (-7285)
OPA3	peak356 (-6803)
OPN5	peak422 (+118191), peak701 (+119558)
OR10H1	peak319 (-19138)
OR5B21	peak618 (-19078)
ORAOV1	peak496 (+21757)
OSBPL3	peak312 (+180039)
OSBPL6	peak376 (+201490)
OSTC	peak452 (-20490)
OSTF1	peak584 (+58341)
OTULIN	peak392 (-155085), peak423 (-53979)
P2RY14	peak32 (-15921)
P4HA3	peak252 (+57204)
PABPC1L	peak133 (+32804)
PACRGL	peak255 (-418509), peak108 (-80510)
PANX2	peak685 (-11972)
PAPOLG	peak91 (-21091)
PAQR5	peak352 (-27879), peak645 (+85836), peak113 (+107612)
PAX8	peak188 (+12231), peak656 (+60987), peak457 (+77375)
PCDH18	peak165 (-632252)
PCGF6	peak236 (+61749)
PCM1	peak176 (+134003)
PCNX1	peak694 (+88934)
PCOLCE2	peak524 (+81916)
PCOTH	peak678 (-213938)
PCSK2	peak526 (+267752)
PCSK5	peak584 (-743760)
PDCD1LG2	peak120 (-40651), peak199 (+60257)
PDCL	peak419 (-16429)
PDE5A	peak117 (+148369)
PDE6H	peak450 (+135551)
PDE8A	peak434 (+158221)
PDGFRL	peak446 (+66348)
PDK1	peak54 (-50946)
PDLIM7	peak462 (-4629)
PELI2	peak495 (-336820), peak429 (-335929)
PELO	peak393 (+165679)
PENK	peak259 (-517440), peak467 (+4799)
PERP	peak281 (+225042)
PGF	peak508 (+13533)
PGM3	peak235 (-17973)
PGRMC2	peak697 (+133073)
PHF3	peak709 (+671401)
PHLDA1	peak28 (+7466)
PHOSPHO1	peak693 (+7880)
PI4K2A	peak106 (+37103), peak290 (+39097)
PID1	peak622 (-134904), peak100 (-126020), peak519 (+207335)
PIGK	peak365 (+127284)
PIK3AP1	peak194 (+126513)
PIK3R1	peak409 (+85104)
PINK1	peak274 (-14803)
PKD2L2	peak708 (-6306)
PLA1A	peak682 (-9815)
PLAC1	peak370 (-229553)
PLAT	peak1 (+32118)
PLAU	peak348 (+5574)
PLAUR	peak151 (+21335)
PLPP3	peak8 (+83776)
PNP	peak260 (+7380)
PODN	peak172 (-68774)
PODXL	peak499 (+68845)
POFUT2	peak505 (-84429), peak396 (-82584)
POLB	peak349 (-6756)
POLE4	peak296 (-15445)
POMC	peak212 (+10586), peak121 (+11672)
POMP	peak377 (+19048)
POU2F2	peak539 (+45460)
PPARG	peak641 (+82594)
PPME1	peak252 (+83114)
PPP1R1C	peak99 (-56024)
PPP1R26	peak562 (-359300)
PPP1R3C	peak454 (+3056), peak413 (+4170)
PPP1R3F	peak629 (+17291)
PRDM8	peak432 (+18372)
PRICKLE2	peak367 (-228597)
PRKAG2	peak237 (+320291)
PRKCQ	peak368 (-261132)
PRKRA	peak376 (+55260)
PRMT3	peak124 (-4214)
PRND	peak58 (-21218)
PRNP	peak58 (+14456)
PRPS1	peak534 (+85369)
PRRG4	peak98 (+24111), peak45 (+25358), peak50 (+27832)
PRRX2	peak93 (+73480)
PRSS35	peak77 (+12449)
PRTG	peak294 (-85234)
PSD3	peak638 (+238961), peak417 (+482447)
PSD4	peak457 (+27575), peak656 (+43963), peak188 (+92719)
PSMA6	peak610 (+26035)
PSMD1	peak661 (+52126)
PTCHD4	peak701 (+167092), peak422 (+168459)
PTGDR2	peak541 (+5077)
PTGER3	peak156 (+608533)
PTGES	peak93 (+13926)
PTGFR	peak588 (+47776)
PTGIR	peak488 (+3879)
PTGIS	peak103 (-65668)
PTN	peak528 (-46288), peak110 (+116175)
PTPN14	peak227 (+201834)
PTPRB	peak261 (+206797)
PTX3	peak516 (-176290), peak586 (-32054), peak24 (+6306), peak455 (+23171)
PVR	peak268 (+16153)
PWP1	peak60 (-26598)
PWP2	peak615 (-47502)
PYURF	peak504 (-9274)
QPCT	peak630 (+28413)
R3HCC1	peak81 (+9636)
RAB21	peak391 (-53512), peak514 (-51191)
RAB27B	peak357 (+61393), peak438 (+63048), peak264 (+66681)
RAB44	peak171 (-10758)
RAC2	peak297 (+18732)
RACGAP1	peak675 (+48598)
RAP1GDS1	peak220 (+209090)
RAP2A	peak314 (-40607)
RARB	peak61 (+168741)
RARRES2	peak15 (+4371), peak18 (+10216)
RASA2	peak134 (-40482), peak89 (-39019)
RASGEF1C	peak385 (-108776)
RASGRF2	peak46 (+127192)
RASGRP3	peak223 (+107869)
RASSF5	peak490 (+79975), peak591 (+81021)
RBM15	peak209 (-105661)
RBMXL1	peak230 (-14201)
RBMXL3	peak280 (-78257)
RC3H2	peak419 (+53050)
RCAN1	peak41 (+8092)
RDX	peak326 (+125468)
REPS1	peak325 (-54755)
RERG	peak450 (+112844)
RET	peak669 (+52969)
RFC1	peak140 (+77908)
RFLNB	peak57 (+4864)
RFPL4B	peak315 (+3359)
RFWD3	peak272 (-5377)
RGS17	peak484 (+32709)
RGS20	peak489 (+107102)
RGS4	peak43 (+7245)
RGS5	peak43 (+126883)
RHEB	peak237 (-36910)
RHOBTB1	peak636 (-463362)
RHOF	peak662 (+16127)
RHOJ	peak55 (+87104)
RIC1	peak199 (-58292)
RIF1	peak22 (-30246)
RIMS1	peak545 (-512958)
RNASE10	peak260 (-33694)
RNASEH2B	peak218 (-804805)
RND3	peak3 (+18966)
RNF144A	peak76 (-20724), peak533 (+407557)
RNF217	peak502 (-137293)
ROPN1B	peak632 (-9110)
RPL14	peak440 (+9402)
RPL34	peak452 (+9501)
RPL37A	peak481 (+31204)
RPL39L	peak364 (+62000)
RPRD1A	peak273 (-41349)
RPRD1B	peak183 (+95518)
RPS20	peak456 (+5423), peak407 (+6576)
RPS6KL1	peak508 (-19809)
RRBP1	peak163 (+74635)
RSAD2	peak76 (+19003)
RXFP2	peak388 (-408470)
S100Z	peak42 (-16276)
S1PR3	peak39 (+8229), peak710 (+92305), peak606 (+113632), peak549 (+114869)
SAMD4A	peak313 (+274919)
SAMSN1	peak375 (-378388), peak378 (-240130)
SAP25	peak19 (+8141)
SAR1B	peak191 (+50245)
SBK2	peak518 (+18506)
SCAF11	peak243 (-192853), peak540 (+29579)
SCAMP1	peak83 (+125973)
SCG2	peak373 (-154031), peak479 (+4500)
SCG3	peak493 (+42163), peak621 (+43580)
SCHIP1	peak447 (+57098)
SCLY	peak372 (-19277)
SCML1	peak531 (-2279)
SCOC	peak307 (+15650)
SCP2	peak172 (+66210)
SDC1	peak288 (+130399), peak384 (+132467)
SDR16C5	peak467 (-120455)
SELL	peak702 (+20228)
SELP	peak702 (-61358)
SEMA3C	peak341 (+176292)
SEMA5A	peak580 (+438999)
SERAC1	peak640 (+101450)
SERPINE1	peak145 (+3453), peak146 (+4880), peak12 (+10513)
SERPINE2	peak187 (+40577), peak590 (+46914), peak31 (+63278)
SETD2	peak665 (+83422)
SETD6	peak84 (-2327)
SFMBT2	peak368 (+570053)
SFRP1	peak558 (+9036), peak2 (+46475)
SH3KBP1	peak33 (+351710), peak178 (+353115)
SH3PXD2A	peak225 (+270461)
SHC3	peak549 (+67392), peak606 (+68629), peak710 (+89956), peak39 (+174032)
SHISA2	peak627 (+6144)
SIGLEC11	peak563 (-25350)
SIPA1L1	peak694 (-532986)
SIRT1	peak241 (+38196), peak679 (+56384)
SLC12A8	peak547 (+141310)
SLC1A2	peak51 (+188801)
SLC20A1	peak224 (+17389)
SLC22A1	peak625 (-85099)
SLC22A4	peak253 (+49456)
SLC22A5	peak253 (-26074)
SLC25A30	peak494 (+24641)
SLC25A37	peak611 (+150327)
SLC30A5	peak409 (-792822)
SLC30A9	peak342 (-36274)
SLC32A1	peak483 (-74581)
SLC35F2	peak487 (+67819)
SLC35F3	peak148 (-238159), peak67 (-233258), peak304 (-206484)
SLC35G2	peak289 (+35964)
SLC38A1	peak135 (-91376), peak243 (+84283)
SLC38A2	peak279 (-392202), peak135 (+13790)
SLC38A4	peak279 (+60928)
SLC39A11	peak196 (+966841), peak353 (+967989)
SLC39A6	peak273 (+20393)
SLC46A3	peak377 (+40818)
SLC5A3	peak68 (+30074), peak72 (+32324), peak105 (+69104)
SLC6A12	peak506 (+22949)
SLC6A6	peak613 (+106819), peak88 (+114118)
SLC7A11	peak165 (+77622)
SLC9A7	peak538 (+161011)
SLC9A9	peak387 (+725948)
SLCO2B1	peak411 (+54548)
SLCO4A1	peak521 (+29452)
SLIT2	peak255 (+28340), peak108 (+366339)
SLN	peak487 (-71676)
SLX4IP	peak285 (+203334)
SMAD5	peak128 (-69364)
SMC3	peak322 (-56543)
SMIM3	peak166 (+18351)
SMLR1	peak52 (-385192)
SMOX	peak266 (+38659)
SMU1	peak398 (+37101)
SMYD2	peak227 (+68156)
SNAI2	peak152 (+3031)
SNAP91	peak77 (+184421)
SNAPC1	peak585 (-41880), peak381 (+32737)
SNX14	peak4 (+98767), peak713 (+126720)
SNX18	peak159 (+460719)
SNX25	peak565 (+111596)
SOHLH2	peak572 (-65921)
SORL1	peak154 (+637418), peak206 (+639342)
SOX9	peak353 (+3679), peak196 (+4827)
SPART	peak572 (+66261)
SPATA8	peak215 (-445126)
SPCS3	peak6 (+363876), peak20 (+367338), peak660 (+391639)
SPG21	peak561 (+35431), peak445 (+37831)
SPHKAP	peak519 (-843105)
SPOCD1	peak374 (+20967), peak442 (+25320)
SPOCK1	peak49 (+523690)
SPOCK3	peak158 (+782269), peak522 (+995196)
SPRTN	peak234 (+26419)
SPRY4	peak371 (-268701)
SPRYD7	peak605 (+21320)
SRPX	peak617 (+71266)
SRPX2	peak560 (+30699)
SRR	peak589 (-245079)
SSC5D	peak518 (+30016)
SSFA2	peak99 (+37965)
SSTR1	peak459 (+4554)
SSTR3	peak297 (-13216)
SSX2IP	peak703 (-123226)
ST14	peak451 (-37848)
ST3GAL6	peak118 (+63878)
ST6GAL1	peak364 (+147038)
ST6GALNAC5	peak365 (+224701)
STARD13	peak614 (+181918)
STAT1	peak270 (+49148)
STK17A	peak389 (+41720)
STOM	peak201 (+29990)
STRIP2	peak332 (+52094), peak265 (+53507)
STX3	peak149 (+47109)
STXBP5	peak699 (-361887), peak276 (-346208)
SUCNR1	peak482 (-45884)
SUCO	peak284 (+78881)
SYN2	peak310 (+148887)
SYN3	peak200 (+196271), peak36 (+198402)
SYNJ2	peak640 (+84933)
SYT1	peak401 (-652248)
SYT16	peak381 (-200729)
SYT7	peak601 (-59601)
SYTL4	peak560 (+56645)
SYTL5	peak617 (+116099)
TACR1	peak37 (-293120)
TAF13	peak198 (+11613), peak174 (+13201)
TAF4	peak498 (+125810)
TATDN2	peak258 (-4767)
TBC1D21	peak680 (+34650)
TBC1D22A	peak471 (+574732)
TBX3	peak698 (-617259)
TCEA1	peak489 (+63619)
TENM2	peak193 (+508719)
TENM3	peak582 (+579298)
TERB2	peak205 (-224631)
TFDP2	peak286 (+223274)
TFPI	peak548 (+88702), peak112 (+89716)
TFPI2	peak515 (+11720)
TGFB1	peak700 (+21715), peak634 (+22818)
TGFBI	peak128 (+34586)
TGFBR2	peak167 (+86923)
TGFBR3	peak155 (+205307)
TGM2	peak183 (+36308)
THBS1	peak291 (+15373)
THSD4	peak668 (+590921)
TIE1	peak339 (+21782)
TIFA	peak358 (+16933)
TIMP3	peak36 (+58269), peak200 (+60400)
TIMP4	peak310 (+6062)
TLL1	peak683 (+228258), peak532 (+306717), peak522 (+366133), peak158 (+579060)
TLN2	peak666 (+222920)
TM9SF3	peak194 (-6949)
TMEM106A	peak620 (+6852)
TMEM120B	peak662 (+65340)
TMEM130	peak575 (+240555)
TMEM133	peak596 (-2597)
TMEM154	peak222 (+53265)
TMEM156	peak658 (+65068)
TMEM161B	peak544 (+82514)
TMEM163	peak71 (+264964), peak204 (+267796)
TMEM171	peak74 (+3505), peak569 (+11375)
TMEM174	peak74 (-49398), peak569 (-41528)
TMEM19	peak391 (+15275), peak514 (+17596)
TMEM200A	peak52 (+5097)
TMEM26	peak636 (+45841)
TMEM268	peak64 (+173913), peak141 (+174925)
TMEM33	peak342 (+19078)
TMEM38B	peak337 (+80421)
TMEM39A	peak604 (+46933)
TMEM41A	peak559 (-8555), peak335 (+8345)
TMEM45B	peak530 (+43181)
TMEM51	peak333 (+67503)
TMEM63B	peak136 (-341043)
TMEM65	peak626 (+93381)
TMEM87B	peak96 (+61736)
TMOD2	peak493 (-28045), peak621 (-26628)
TMTC3	peak520 (+351949)
TMX3	peak239 (+40039)
TNC	peak597 (+31309), peak298 (+40187), peak350 (+71704), peak512 (+87925), peak10 (+97304)
TNFAIP3	peak390 (-167839), peak281 (+15281)
TNFAIP6	peak22 (+22103)
TNFRSF10C	peak500 (+34680)
TNFRSF10D	peak500 (+26760)
TNFRSF11B	peak581 (+19071), peak102 (+27850)
TNFRSF19	peak678 (+95591)
TNFRSF1B	peak424 (+41348)
TNFSF10	peak85 (-108251), peak79 (+17382)
TNFSF13B	peak35 (+38120)
TNFSF14	peak394 (-46912)
TNFSF15	peak441 (-104859), peak141 (+19995), peak64 (+21007)
TNFSF18	peak670 (-133354)
TNFSF4	peak670 (+22996)
TNFSF8	peak597 (-156531), peak298 (-147653), peak350 (-116136), peak512 (-99915), peak10 (-90536), peak441 (+19432)
TNFSF9	peak139 (+4325), peak465 (+55161)
TOMM34	peak133 (+17620)
TOP2B	peak61 (+67320)
TP53I11	peak295 (+17992), peak461 (+19754)
TPBGL	peak411 (-35370)
TPM1	peak666 (-258400)
TPT1	peak494 (-52455)
TRABD2A	peak690 (+59325)
TRAF4	peak410 (+6491)
TRAPPC10	peak615 (+47469)
TRIM25	peak553 (+48695)
TRIM26	peak542 (-69903)
TRIM39	peak542 (-43575)
TRIM69	peak205 (+3083)
TRIML2	peak616 (+14141)
TRIO	peak392 (+365961), peak423 (+467067)
TRNP1	peak29 (+6479)
TRPC1	peak524 (+83213)
TRPC7	peak49 (-610121)
TRPM3	peak277 (+513691)
TSC22D1	peak477 (-139255), peak650 (-108160)
TSEN2	peak641 (-50445)
TSPAN13	peak214 (+30112)
TSPAN14	peak177 (+64867)
TSPAN18	peak461 (+165980), peak295 (+167742)
TSPAN5	peak220 (+188021)
TTC7B	peak705 (+210311)
TTR	peak142 (+31320)
TUSC3	peak175 (+224042)
TWIST2	peak649 (+40839)
TXK	peak418 (+67428), peak362 (+94591), peak557 (+96820)
TYRP1	peak115 (+128382)
TYW3	peak347 (-27308)
UACA	peak330 (-68509)
UBASH3B	peak334 (+154960), peak383 (+156673)
UBE2F	peak372 (+72819)
UMPS	peak711 (-211064)
UPB1	peak147 (-53609)
USP47	peak40 (+121472)
VAT1L	peak109 (+190325)
VAV3	peak600 (+556044)
VCL	peak348 (-81383)
VEGFA	peak136 (+15164)
VEGFC	peak660 (+81124), peak20 (+105425), peak6 (+108887)
VEPH1	peak455 (+43467), peak24 (+60332)
VIP	peak303 (-28628), peak503 (-27528), peak340 (-26843), peak571 (+94876)
VPS13A	peak21 (+246496)
VPS13D	peak424 (-21716)
WARS2	peak246 (-42920)
WASF3	peak583 (-41977)
WASHC3	peak126 (+139540)
WDR19	peak140 (+106063)
WDR47	peak198 (-22403), peak174 (-20815)
WISP1	peak219 (+38236)
WWC1	peak193 (-28428)
XRCC5	peak478 (+150913)
ZBTB38	peak134 (+58755), peak89 (+60218)
ZC3H12C	peak326 (+77883)
ZCCHC12	peak695 (+95334)
ZDHHC6	peak161 (+19103)
ZFP42	peak616 (+95681)
ZHX1	peak181 (+25297)
ZMAT4	peak558 (-402636), peak2 (-365197)
ZNF107	peak653 (+20140)
ZNF114	peak63 (+16673), peak233 (+18032)
ZNF138	peak653 (-108165)
ZNF22	peak676 (-2305)
ZNF322	peak308 (-466541), peak466 (-463793), peak331 (-436515)
ZNF420	peak664 (+69849)
ZNF473	peak563 (-39200)
ZNF574	peak539 (+18490)
ZNF585A	peak664 (+24412)
ZNF619	peak440 (-10419)
ZNF804A	peak469 (-990740)
ZRSR2	peak318 (+35960)
