# Supplementary material for: Integrative analysis of chromatin accessibility and transcriptome landscapes in the induction of peritoneal fibrosis by high glucose
Source: J Transl Med. 2024 Mar 5;22:243. doi: 10.1186/s12967-024-05037-6 (PMC10916192; doi:10.1186/s12967-024-05037-6)
Supplement: Supplementary file 8 — Additional file 8: Supplementary table 4. [file 12967_2024_5037_MOESM8_ESM.csv]

factor	targetScaled	GscoreScaled	sumScaled	directTargets	targetsore	factor_fc
HIF1A	0.558823529	1	1	1239	363.4502605	1.678743102
PBX3	0.764705882	0.769230769	0.970588235	973	417.2471578	1.101460364
TGIF1	0.705882353	0.692307692	0.941176471	1397	404.613047	1.090803973
ARNTL	0.5	0.846153846	0.911764706	574	339.8867461	1.286428478
ARNTL2	0.794117647	0.538461538	0.882352941	1160	440.5253532	0.646924231
MAX	0.911764706	0.384615385	0.852941176	2667	608.5887761	0.577271911
ELF1	0.882352941	0.307692308	0.823529412	6098	470.8043859	0.57707276
BHLHE40	1	0.076923077	0.794117647	3804	787.7231698	0.530471245
ESRRA	0.823529412	0.230769231	0.764705882	1176	444.2757249	0.547237118
ETS1	0.117647059	0.923076923	0.735294118	73	44.28907652	1.354391615
ETS2	0.852941176	0.153846154	0.705882353	1313	460.5879937	0.543741686
NR3C1	0.970588235	0	0.676470588	4360	759.2409438	0.270104785
TEAD1	0.941176471	0	0.647058824	4267	610.0414867	0.060367509
SMAD3	0.323529412	0.615384615	0.617647059	202	288.954886	0.808280183
ZNF680	0.411764706	0.461538462	0.588235294	470	328.457348	0.641930451
MLX	0.735294118	0	0.558823529	923	414.1796828	0.005106988
MEIS2	0.676470588	0	0.529411765	868	402.0139342	0.006723513
FOXK2	0.647058824	0	0.5	1509	379.8268731	0.322158123
E2F4	0.617647059	0	0.470588235	5406	373.4998965	0.16108793
TFDP1	0.588235294	0	0.441176471	5377	373.0693114	0.351874641
E2F3	0.529411765	0	0.411764706	1121	362.5294902	0.327936835
PRDM4	0.470588235	0	0.382352941	492	330.9817082	0.071146073
FOXM1	0.441176471	0	0.352941176	463	328.9186696	0.334004365
TBX3	0.382352941	0	0.323529412	328	309.3451546	0.355682894
RARA	0.352941176	0	0.294117647	201	289.0241228	0.010285963
E2F1	0.294117647	0	0.264705882	3060	272.112174	0.024814659
EPAS1	0.264705882	0	0.235294118	778	247.2657914	0.261740374
ZEB1	0.235294118	0	0.205882353	732	233.2248234	0.167293591
XBP1	0.205882353	0	0.176470588	237	127.9008364	0.226743308
ZBTB33	0.176470588	0	0.147058824	547	99.15319529	0.067495756
STAT1	0.147058824	0	0.117647059	78	52.11498795	0.149660515
YY1	0.088235294	0	0.088235294	41	32.30024703	0.150673213
GATA2	0.058823529	0	0.058823529	118	21.39187715	0.329748258
RUNX1	0.029411765	0	0.029411765	17	6.913719905	0.447461458
MAFF	0	0	0	40	4.81441943	0.465560364
