# Supplementary material for: Integrative analysis of chromatin accessibility and transcriptome landscapes in the induction of peritoneal fibrosis by high glucose
Source: J Transl Med. 2024 Mar 5;22:243. doi: 10.1186/s12967-024-05037-6 (PMC10916192; doi:10.1186/s12967-024-05037-6)
Supplement: Supplementary file 9 — Additional file 9: Supplementary table 5. [file 12967_2024_5037_MOESM9_ESM.csv]

HIF1A	NOC2L	0.913107964
HIF1A	HES4	0.905178365
HIF1A	ISG15	0.925614461
HIF1A	AGRN	0.924627011
HIF1A	SDF4	0.923075993
HIF1A	B3GALT6	0.902390323
HIF1A	UBE2J2	0.913765456
HIF1A	DVL1	0.904536214
HIF1A	MXRA8	0.902242967
HIF1A	AURKAIP1	0.910558361
HIF1A	CCNL2	0.910173767
HIF1A	MRPL20	0.915162847
HIF1A	SSU72	0.915882715
HIF1A	NADK	0.908758595
HIF1A	GNB1	0.922881703
HIF1A	SKI	0.908235129
HIF1A	RER1	0.918517284
HIF1A	MEGF6	0.901072555
HIF1A	RPL22	0.908672106
HIF1A	ICMT	0.91348005
HIF1A	ERRFI1	0.921826459
HIF1A	RERE	0.904301295
HIF1A	ENO1	0.926981823
HIF1A	PIK3CD	0.91161376
HIF1A	CLSTN1	0.901284688
HIF1A	SRM	0.91447686
HIF1A	MAD2L2	0.911879068
HIF1A	AGTRAP	0.913941094
HIF1A	MFN2	0.903362673
HIF1A	DHRS3	0.923648587
HIF1A	FBLIM1	0.908209947
HIF1A	EPHA2	0.911294059
HIF1A	SDHB	0.901436693
HIF1A	MFAP2	0.908418169
HIF1A	RCC2	0.91046652
HIF1A	CAPZB	0.917066924
HIF1A	ID3	0.923713369
HIF1A	RPL11	0.906577731
HIF1A	CLIC4	0.915108674
HIF1A	STMN1	0.916601536
HIF1A	SH3BGRL3	0.91642349
HIF1A	HMGN2	0.902411862
HIF1A	WASF2	0.903204981
HIF1A	IFI6	0.910940389
HIF1A	DNAJC8	0.90714481
HIF1A	RCC1	0.900736675
HIF1A	PTP4A2	0.915666454
HIF1A	EIF3I	0.910617528
HIF1A	MARCKSL1	0.911446167
HIF1A	TMEM54	0.90417971
HIF1A	KIAA1522	0.901283935
HIF1A	PHC2	0.906119619
HIF1A	SFPQ	0.907620364
HIF1A	TRAPPC3	0.913089522
HIF1A	MAP7D1	0.915920512
HIF1A	MRPS15	0.901570427
HIF1A	CAP1	0.914622713
HIF1A	EBNA1BP2	0.90567814
HIF1A	CDC20	0.907970958
HIF1A	ELOVL1	0.907314095
HIF1A	PTPRF	0.906960255
HIF1A	ATP6V0B	0.90899093
HIF1A	B4GALT2	0.900659388
HIF1A	RNF220	0.904921251
HIF1A	RPS8	0.903111447
HIF1A	PRDX1	0.909544171
HIF1A	PDZK1IP1	0.905298397
HIF1A	OSBPL9	0.904916673
HIF1A	HSPB11	0.905376802
HIF1A	LRRC42	0.904840493
HIF1A	DHCR24	0.917104294
HIF1A	JUN	0.909117082
HIF1A	JAK1	0.906285188
HIF1A	GADD45A	0.904428298
HIF1A	GNG12	0.910122485
HIF1A	SARS	0.906331043
HIF1A	AHCYL1	0.915924078
HIF1A	CAPZA1	0.904213856
HIF1A	RHOC	0.916246678
HIF1A	ATP1A1	0.924610516
HIF1A	PHGDH	0.914548835
HIF1A	TXNIP	0.923305368
HIF1A	APH1A	0.904286116
HIF1A	MCL1	0.92022201
HIF1A	CERS2	0.914186577
HIF1A	S100A10	0.923554034
HIF1A	S100A6	0.924751997
HIF1A	S100A16	0.919634168
HIF1A	S100A13	0.908249413
HIF1A	CHTOP	0.909140525
HIF1A	RAB13	0.907190638
HIF1A	SLC39A1	0.917671636
HIF1A	JTB	0.91370295
HIF1A	RPS27	0.90817328
HIF1A	TPM3	0.910623103
HIF1A	ADAR	0.902334742
HIF1A	SHC1	0.919222862
HIF1A	CKS1B	0.924253073
HIF1A	ADAM15	0.912861173
HIF1A	SLC50A1	0.909808037
HIF1A	KRTCAP2	0.905959276
HIF1A	FDPS	0.901526137
HIF1A	SSR2	0.906318841
HIF1A	LAMTOR2	0.905856945
HIF1A	LMNA	0.920505093
HIF1A	CRABP2	0.910167621
HIF1A	MRPL24	0.902729928
HIF1A	HDGF	0.915166355
HIF1A	PRCC	0.9123845
HIF1A	TAGLN2	0.924297867
HIF1A	PEA15	0.901819733
HIF1A	NDUFS2	0.914110984
HIF1A	MGST3	0.903439819
HIF1A	CREG1	0.907227817
HIF1A	MPZL1	0.915118018
HIF1A	ATP1B1	0.919727455
HIF1A	PRDX6	0.905503518
HIF1A	QSOX1	0.905832055
HIF1A	LAMC1	0.91647812
HIF1A	ARPC5	0.909211179
HIF1A	NEK7	0.908071945
HIF1A	TMEM9	0.904545927
HIF1A	CSRP1	0.900051538
HIF1A	ARL8A	0.900366562
HIF1A	NUCKS1	0.915318091
HIF1A	MAPKAPK2	0.90850516
HIF1A	CAPN2	0.921543501
HIF1A	DEGS1	0.903571405
HIF1A	LBR	0.906995486
HIF1A	SRP9	0.910454633
HIF1A	PARP1	0.903266815
HIF1A	ARF1	0.923459705
HIF1A	MRPL55	0.903940029
HIF1A	RNF187	0.902477648
HIF1A	GUK1	0.921688962
HIF1A	C1orf198	0.906330184
HIF1A	IRF2BP2	0.904986126
HIF1A	TBCE	0.911476108
HIF1A	NID1	0.90248918
HIF1A	HNRNPU	0.922608095
HIF1A	ZMYND11	0.901887569
HIF1A	IDI1	0.904653353
HIF1A	PFKP	0.912760271
HIF1A	KLF6	0.908765953
HIF1A	GDI2	0.903675542
HIF1A	OPTN	0.907767162
HIF1A	VIM	0.923676966
HIF1A	MAP3K8	0.907416229
HIF1A	ITGB1	0.907434711
HIF1A	HNRNPF	0.921098586
HIF1A	NCOA4	0.903903045
HIF1A	DDIT4	0.902354936
HIF1A	PSAP	0.92611808
HIF1A	VDAC2	0.914346821
HIF1A	ZNF503	0.903896435
HIF1A	RPS24	0.913563971
HIF1A	PPIF	0.91758128
HIF1A	ANXA11	0.900264057
HIF1A	PDLIM1	0.920418819
HIF1A	PGAM1	0.907772976
HIF1A	SCD	0.913482043
HIF1A	LZTS2	0.90325098
HIF1A	CUEDC2	0.904187009
HIF1A	TRIM8	0.92045509
HIF1A	ADD3	0.910517328
HIF1A	PDCD4	0.902601201
HIF1A	PRDX3	0.913185454
HIF1A	BUB3	0.920391122
HIF1A	CTBP2	0.905462279
HIF1A	TUBGCP2	0.902909748
HIF1A	ECHS1	0.915132261
HIF1A	IFITM2	0.919310247
HIF1A	IFITM1	0.923387504
HIF1A	IFITM3	0.925764943
HIF1A	RASSF7	0.901697356
HIF1A	DEAF1	0.90728677
HIF1A	TALDO1	0.916429997
HIF1A	RPLP2	0.926996608
HIF1A	PNPLA2	0.916647714
HIF1A	CD151	0.926568299
HIF1A	POLR2L	0.918803804
HIF1A	TSPAN4	0.922516622
HIF1A	CTSD	0.924841109
HIF1A	CD81	0.920632989
HIF1A	RHOG	0.909265183
HIF1A	WEE1	0.900836283
HIF1A	MICAL2	0.900451255
HIF1A	TEAD1	0.90042734
HIF1A	PSMA1	0.905835673
HIF1A	WT1	0.914871111
HIF1A	CD59	0.911542751
HIF1A	CAPRIN1	0.901975936
HIF1A	DGKZ	0.904889936
HIF1A	MDK	0.923415548
HIF1A	ACP2	0.900803407
HIF1A	SLC39A13	0.903915701
HIF1A	PSMC3	0.915353021
HIF1A	NDUFS3	0.90082764
HIF1A	TNKS1BP1	0.900212904
HIF1A	SSRP1	0.91274223
HIF1A	SLC43A3	0.912789672
HIF1A	PRPF19	0.91496419
HIF1A	TMEM109	0.910536969
HIF1A	TMEM132A	0.917214516
HIF1A	SLC15A3	0.907849994
HIF1A	DDB1	0.911392947
HIF1A	MYRF	0.917958913
HIF1A	TMEM258	0.91281645
HIF1A	FEN1	0.914517268
HIF1A	FADS2	0.91576216
HIF1A	FADS1	0.909743246
HIF1A	FTH1	0.926083722
HIF1A	UBXN1	0.906401326
HIF1A	AHNAK	0.916601279
HIF1A	EEF1G	0.914369049
HIF1A	MTA2	0.912602549
HIF1A	GANAB	0.910639778
HIF1A	SLC3A2	0.90626606
HIF1A	RTN3	0.902319798
HIF1A	COX8A	0.915523327
HIF1A	OTUB1	0.91449652
HIF1A	STIP1	0.902709664
HIF1A	VEGFB	0.921338496
HIF1A	FKBP2	0.913372626
HIF1A	PPP1R14B	0.924314582
HIF1A	BAD	0.912105214
HIF1A	GPR137	0.904765577
HIF1A	TRMT112	0.921357205
HIF1A	PRDX5	0.923602215
HIF1A	SF1	0.910377746
HIF1A	EHD1	0.910428704
HIF1A	FAM89B	0.900222956
HIF1A	CDCA5	0.907619953
HIF1A	VPS51	0.906699497
HIF1A	FAU	0.922970978
HIF1A	MRPL49	0.913250982
HIF1A	CAPN1	0.907992775
HIF1A	SCYL1	0.910896702
HIF1A	LTBP3	0.905383631
HIF1A	MAP3K11	0.901393092
HIF1A	FIBP	0.921287
HIF1A	CFL1	0.92671103
HIF1A	MUS81	0.902819163
HIF1A	EFEMP2	0.920963876
HIF1A	CCDC85B	0.917357574
HIF1A	DRAP1	0.920217552
HIF1A	BANF1	0.919305452
HIF1A	SF3B2	0.91316058
HIF1A	RAB1B	0.915476414
HIF1A	YIF1A	0.913438667
HIF1A	MRPL11	0.907986981
HIF1A	RBM4	0.905206694
HIF1A	PPP1CA	0.925364379
HIF1A	RPS6KB2	0.91052036
HIF1A	CORO1B	0.915140394
HIF1A	AIP	0.913727344
HIF1A	GSTP1	0.917077306
HIF1A	NDUFV1	0.912846267
HIF1A	UNC93B1	0.912217489
HIF1A	ALDH3B1	0.912262765
HIF1A	NDUFS8	0.925024054
HIF1A	TCIRG1	0.917131874
HIF1A	PPP6R3	0.902369312
HIF1A	CTTN	0.913434119
HIF1A	INPPL1	0.900302297
HIF1A	NUMA1	0.90363967
HIF1A	LAMTOR1	0.901032371
HIF1A	ARAP1	0.90396901
HIF1A	SPCS2	0.90708067
HIF1A	RPS3	0.918373443
HIF1A	SERPINH1	0.915438581
HIF1A	PICALM	0.905530596
HIF1A	PRSS23	0.916887682
HIF1A	TMEM123	0.921318055
HIF1A	RDX	0.910278762
HIF1A	NNMT	0.91208645
HIF1A	TAGLN	0.905372027
HIF1A	RPS25	0.908675775
HIF1A	H2AFX	0.921418531
HIF1A	RNF26	0.905080094
HIF1A	THY1	0.901675741
HIF1A	ARHGEF12	0.904154317
HIF1A	HSPA8	0.923715709
HIF1A	APLP2	0.906722359
HIF1A	CD9	0.918736151
HIF1A	TNFRSF1A	0.922490345
HIF1A	GAPDH	0.915732398
HIF1A	CHD4	0.917514271
HIF1A	MLF2	0.920635593
HIF1A	PTMS	0.923452272
HIF1A	C12orf57	0.924428929
HIF1A	TPI1	0.907184453
HIF1A	ATN1	0.916561252
HIF1A	PHB2	0.919833723
HIF1A	C1R	0.91252199
HIF1A	CDKN1B	0.907910775
HIF1A	GPRC5A	0.906293639
HIF1A	EMP1	0.90051676
HIF1A	BCAT1	0.910520349
HIF1A	ANO6	0.903511693
HIF1A	SLC38A1	0.902714636
HIF1A	SLC38A2	0.926105959
HIF1A	HDAC7	0.910149499
HIF1A	ARF3	0.904596669
HIF1A	RACGAP1	0.903327048
HIF1A	ATG101	0.904199375
HIF1A	KRT7	0.926350608
HIF1A	KRT8	0.922511014
HIF1A	KRT18	0.922250277
HIF1A	IGFBP6	0.904693953
HIF1A	EIF4B	0.900695348
HIF1A	PFDN5	0.901020264
HIF1A	PCBP2	0.904861311
HIF1A	ITGA5	0.909264347
HIF1A	CBX5	0.90604505
HIF1A	HNRNPA1	0.924151913
HIF1A	COPZ1	0.919099126
HIF1A	BLOC1S1	0.910349547
HIF1A	CD63	0.923297445
HIF1A	RPS26	0.903700995
HIF1A	PA2G4	0.902239305
HIF1A	RPL41	0.915972293
HIF1A	ESYT1	0.903803586
HIF1A	NEMP1	0.901569761
HIF1A	STAT6	0.9151307
HIF1A	LRP1	0.901165193
HIF1A	MYL6B	0.911309543
HIF1A	MYL6	0.925857976
HIF1A	PTGES3	0.904359013
HIF1A	SHMT2	0.92537898
HIF1A	MARS	0.913987943
HIF1A	DDIT3	0.9093567
HIF1A	DCTN2	0.913731479
HIF1A	CDK4	0.91701688
HIF1A	CTDSP2	0.914947976
HIF1A	GNS	0.900197119
HIF1A	RAP1B	0.912003365
HIF1A	CCT2	0.908081365
HIF1A	NAP1L1	0.915123583
HIF1A	TMPO	0.903185282
HIF1A	SLC25A3	0.907104971
HIF1A	C12orf75	0.90933406
HIF1A	CKAP4	0.914710633
HIF1A	SART3	0.903249336
HIF1A	ISCU	0.911836423
HIF1A	CORO1C	0.915387929
HIF1A	ATP2A2	0.907381972
HIF1A	PPP1CC	0.910268089
HIF1A	ERP29	0.903792288
HIF1A	WSB2	0.90633878
HIF1A	RAB35	0.900042346
HIF1A	RPLP0	0.91978495
HIF1A	PXN	0.904600112
HIF1A	COX6A1	0.90237866
HIF1A	SRSF9	0.902786391
HIF1A	DYNLL1	0.905753136
HIF1A	MLEC	0.903631733
HIF1A	CLIP1	0.901435628
HIF1A	ARL6IP4	0.918924824
HIF1A	CDK2AP1	0.904592084
HIF1A	NCOR2	0.915960003
HIF1A	UBC	0.925506242
HIF1A	RAN	0.911379835
HIF1A	FBRSL1	0.901279938
HIF1A	ANKLE2	0.906781269
HIF1A	POLR1D	0.902643367
HIF1A	ELF1	0.90294016
HIF1A	EPSTI1	0.900369171
HIF1A	TPT1	0.913096043
HIF1A	MBNL2	0.911523587
HIF1A	STK24	0.903159349
HIF1A	TM9SF2	0.903840491
HIF1A	COL4A1	0.90938628
HIF1A	COL4A2	0.915357812
HIF1A	CARS2	0.904372664
HIF1A	LAMP1	0.90983202
HIF1A	TMCO3	0.902448478
HIF1A	CDC16	0.903938851
HIF1A	APEX1	0.90255508
HIF1A	HNRNPC	0.9122886
HIF1A	DAD1	0.909357176
HIF1A	SLC7A7	0.90694633
HIF1A	MMP14	0.915060572
HIF1A	AJUBA	0.90277409
HIF1A	ACIN1	0.902405328
HIF1A	AP1G2	0.908152519
HIF1A	PSME1	0.908727282
HIF1A	NFKBIA	0.920331702
HIF1A	RPS29	0.903590271
HIF1A	RPL36AL	0.910903724
HIF1A	MGAT2	0.901166633
HIF1A	ARF6	0.904672265
HIF1A	PYGL	0.904682714
HIF1A	BMP4	0.911105304
HIF1A	GMFB	0.906755537
HIF1A	LGALS3	0.912627812
HIF1A	HIF1A	0.902060965
HIF1A	ZFP36L1	0.917430566
HIF1A	ACTN1	0.916811164
HIF1A	SRSF5	0.905020852
HIF1A	NPC2	0.913548505
HIF1A	TMED10	0.902598106
HIF1A	JDP2	0.907612836
HIF1A	IRF2BPL	0.910008979
HIF1A	CALM1	0.902220823
HIF1A	LGMN	0.900271222
HIF1A	GLRX5	0.908850715
HIF1A	BDKRB1	0.903908415
HIF1A	WARS	0.914449526
HIF1A	PPP2R5C	0.901536848
HIF1A	DYNC1H1	0.904614086
HIF1A	CDC42BPB	0.905745256
HIF1A	TNFAIP2	0.901199444
HIF1A	EIF5	0.906658749
HIF1A	ZFYVE21	0.915900101
HIF1A	KLC1	0.914191465
HIF1A	SIVA1	0.917621473
HIF1A	AKT1	0.921186158
HIF1A	CDCA4	0.910143551
HIF1A	MTA1	0.914419358
HIF1A	CRIP2	0.910676291
HIF1A	CRIP1	0.919125246
HIF1A	MEIS2	0.915884669
HIF1A	SRP14	0.917627476
HIF1A	EID1	0.904963937
HIF1A	ALDH1A2	0.912434527
HIF1A	ANXA2	0.9253798
HIF1A	TPM1	0.926213076
HIF1A	RAB8B	0.906217143
HIF1A	SNX1	0.905246833
HIF1A	PPIB	0.916399066
HIF1A	OAZ2	0.900769537
HIF1A	SMAD3	0.907416501
HIF1A	ANP32A	0.903868104
HIF1A	RPLP1	0.916078899
HIF1A	PKM	0.911847602
HIF1A	NPTN	0.906352395
HIF1A	CSK	0.9037273
HIF1A	IMP3	0.908774089
HIF1A	TSPAN3	0.905886485
HIF1A	ZFAND6	0.909794852
HIF1A	MFGE8	0.909444662
HIF1A	CIB1	0.901370022
HIF1A	IQGAP1	0.907525297
HIF1A	FURIN	0.902559734
HIF1A	PRC1	0.900685461
HIF1A	CHD2	0.90219182
HIF1A	NR2F2	0.914611606
HIF1A	ALDH1A3	0.908982262
HIF1A	MRPL28	0.918552922
HIF1A	TMEM8A	0.906724211
HIF1A	NME4	0.913501245
HIF1A	PIGQ	0.907740238
HIF1A	RPUSD1	0.900240475
HIF1A	UBE2I	0.9200469
HIF1A	MSLN	0.907033145
HIF1A	RHOT2	0.915186473
HIF1A	STUB1	0.917424419
HIF1A	JMJD8	0.916914913
HIF1A	TSR3	0.906116343
HIF1A	GNPTG	0.905904266
HIF1A	CLCN7	0.902882692
HIF1A	NME3	0.90395211
HIF1A	MRPS34	0.920427988
HIF1A	NUBP2	0.916182583
HIF1A	NDUFB10	0.919017956
HIF1A	RPS2	0.924939796
HIF1A	ZNF598	0.905569438
HIF1A	TRAF7	0.91241435
HIF1A	MLST8	0.914418614
HIF1A	ECI1	0.917056295
HIF1A	RNPS1	0.912065125
HIF1A	ATP6V0C	0.925853298
HIF1A	AMDHD2	0.910264706
HIF1A	SRRM2	0.921088557
HIF1A	PKMYT1	0.915418588
HIF1A	TNFRSF12A	0.919132413
HIF1A	HCFC1R1	0.921965551
HIF1A	THOC6	0.915855699
HIF1A	UBALD1	0.900109727
HIF1A	VASN	0.90722982
HIF1A	MGRN1	0.908568916
HIF1A	CARHSP1	0.919638102
HIF1A	LITAF	0.915971733
HIF1A	RPS15A	0.900937242
HIF1A	QPRT	0.907709203
HIF1A	KIF22	0.913675944
HIF1A	MAZ	0.923104808
HIF1A	MVP	0.916161477
HIF1A	SEZ6L2	0.90060709
HIF1A	YPEL3	0.903542323
HIF1A	PPP4C	0.922612307
HIF1A	ALDOA	0.92477333
HIF1A	MAPK3	0.906207973
HIF1A	TBC1D10B	0.90372273
HIF1A	SEPHS2	0.902877082
HIF1A	VKORC1	0.913366638
HIF1A	BCKDK	0.90595639
HIF1A	FUS	0.91467157
HIF1A	MT2A	0.908290563
HIF1A	MT1E	0.912960106
HIF1A	HERPUD1	0.905896396
HIF1A	NDRG4	0.90030406
HIF1A	CKLF	0.900478176
HIF1A	E2F4	0.907395071
HIF1A	ATP6V0D1	0.909145064
HIF1A	PSMB10	0.905569424
HIF1A	CYB5B	0.901616095
HIF1A	BCAR1	0.911873341
HIF1A	MBTPS1	0.911223711
HIF1A	COTL1	0.922772075
HIF1A	USP10	0.904900913
HIF1A	ZDHHC7	0.912078025
HIF1A	GINS2	0.902254917
HIF1A	COX4I1	0.900726463
HIF1A	MAP1LC3B	0.911121947
HIF1A	SLC7A5	0.915877536
HIF1A	CYBA	0.923696464
HIF1A	PIEZO1	0.917285939
HIF1A	CDT1	0.915011013
HIF1A	APRT	0.919515434
HIF1A	TRAPPC2L	0.912917575
HIF1A	ANKRD11	0.907150856
HIF1A	RPL13	0.926642463
HIF1A	CPNE7	0.914964549
HIF1A	CHMP1A	0.901578449
HIF1A	TCF25	0.90200484
HIF1A	CRK	0.901300399
HIF1A	MYO1C	0.91178138
HIF1A	DPH1	0.904984297
HIF1A	CLUH	0.900255042
HIF1A	PSMB6	0.908561148
HIF1A	SLC25A11	0.907352481
HIF1A	RNF167	0.909735082
HIF1A	PFN1	0.923929399
HIF1A	RNASEK	0.915412767
HIF1A	NAA38	0.906164579
HIF1A	CHD3	0.902689696
HIF1A	AURKB	0.901609447
HIF1A	ACADVL	0.919238016
HIF1A	DVL2	0.908167029
HIF1A	PHF23	0.903301799
HIF1A	GABARAP	0.922147439
HIF1A	CTDNEP1	0.918523433
HIF1A	ELP5	0.900189597
HIF1A	EIF5A	0.904283505
HIF1A	POLR2A	0.908267249
HIF1A	SENP3	0.905881201
HIF1A	EIF4A1	0.92527107
HIF1A	MPDU1	0.918509141
HIF1A	RPL26	0.906432539
HIF1A	MPRIP	0.903262791
HIF1A	SREBF1	0.918442577
HIF1A	ALKBH5	0.900521789
HIF1A	FLII	0.909170242
HIF1A	USP22	0.905690368
HIF1A	TRAF4	0.911935902
HIF1A	RAB34	0.920409245
HIF1A	RPL23A	0.925175511
HIF1A	FLOT2	0.912253749
HIF1A	GIT1	0.909942333
HIF1A	ZNF207	0.905824275
HIF1A	PSMB3	0.900484329
HIF1A	RPL23	0.919587803
HIF1A	LASP1	0.921092128
HIF1A	RPL19	0.925445901
HIF1A	STARD3	0.908857826
HIF1A	ORMDL3	0.908131252
HIF1A	MED24	0.908920159
HIF1A	TOP2A	0.905651218
HIF1A	IGFBP4	0.925811028
HIF1A	KRT19	0.927145093
HIF1A	EIF1	0.918725053
HIF1A	JUP	0.903889615
HIF1A	FKBP10	0.916123077
HIF1A	CNP	0.910779001
HIF1A	DNAJC7	0.905580525
HIF1A	DHX58	0.902397566
HIF1A	RAB5C	0.901634485
HIF1A	STAT3	0.909859742
HIF1A	CNTNAP1	0.900363781
HIF1A	RPL27	0.908513575
HIF1A	IFI35	0.911654515
HIF1A	VAT1	0.9168525
HIF1A	TMUB2	0.900161369
HIF1A	ATXN7L3	0.908212751
HIF1A	UBTF	0.909783507
HIF1A	SLC25A39	0.913145282
HIF1A	GRN	0.920279589
HIF1A	C1QL1	0.909067088
HIF1A	KPNB1	0.901750517
HIF1A	CDK5RAP3	0.905540658
HIF1A	NFE2L1	0.911235504
HIF1A	CBX1	0.905022472
HIF1A	HOXB2	0.906655818
HIF1A	SLC35B1	0.900062987
HIF1A	ITGA3	0.918994817
HIF1A	COL1A1	0.925804171
HIF1A	TRIM25	0.901445802
HIF1A	VEZF1	0.910742204
HIF1A	SRSF1	0.914288898
HIF1A	SUPT4H1	0.913421171
HIF1A	CLTC	0.900260606
HIF1A	PSMC5	0.911509973
HIF1A	DDX5	0.917840292
HIF1A	CDC42EP4	0.91233379
HIF1A	RPL38	0.917049445
HIF1A	SLC9A3R1	0.923819722
HIF1A	NT5C	0.910134777
HIF1A	MRPS7	0.911802967
HIF1A	WBP2	0.908534343
HIF1A	H3F3B	0.923771855
HIF1A	UNK	0.90178752
HIF1A	MRPL38	0.900787664
HIF1A	UBALD2	0.908185474
HIF1A	SRP68	0.907641107
HIF1A	MXRA7	0.909342292
HIF1A	SRSF2	0.915320297
HIF1A	SEC14L1	0.90265039
HIF1A	TK1	0.92092419
HIF1A	BIRC5	0.915478423
HIF1A	TIMP2	0.923712558
HIF1A	CANT1	0.909970256
HIF1A	LGALS3BP	0.926922167
HIF1A	C1QTNF1	0.907518529
HIF1A	EIF4A3	0.910185004
HIF1A	BAIAP2	0.902180742
HIF1A	SLC38A10	0.906263456
HIF1A	NPLOC4	0.912226374
HIF1A	ACTG1	0.928591896
HIF1A	ARL16	0.901258637
HIF1A	HGS	0.913308003
HIF1A	MRPL12	0.921899631
HIF1A	SLC25A10	0.900248479
HIF1A	P4HB	0.927086627
HIF1A	ARHGDIA	0.924372612
HIF1A	ALYREF	0.920501028
HIF1A	ANAPC11	0.921677879
HIF1A	PYCR1	0.905662135
HIF1A	RAC3	0.906798664
HIF1A	DCXR	0.913047113
HIF1A	RFNG	0.906240604
HIF1A	GPS1	0.920245677
HIF1A	DUS1L	0.91390761
HIF1A	FASN	0.914105451
HIF1A	SECTM1	0.917942321
HIF1A	SLC16A3	0.916132053
HIF1A	CSNK1D	0.91963424
HIF1A	FN3KRP	0.902006336
HIF1A	WDR45B	0.904775667
HIF1A	METRNL	0.900759804
HIF1A	MYL12A	0.917064166
HIF1A	MYL12B	0.919746597
HIF1A	NDUFV2	0.915276406
HIF1A	RAB31	0.909895876
HIF1A	VAPA	0.911653669
HIF1A	TUBB6	0.918895927
HIF1A	GATA6	0.920237044
HIF1A	SLC39A6	0.900396519
HIF1A	PMAIP1	0.905649838
HIF1A	PQLC1	0.90364684
HIF1A	HSBP1L1	0.903334588
HIF1A	CDC34	0.90641324
HIF1A	BSG	0.923695307
HIF1A	FSTL3	0.912019591
HIF1A	PALM	0.908888702
HIF1A	MED16	0.915223136
HIF1A	R3HDM4	0.908070404
HIF1A	PTBP1	0.925895943
HIF1A	WDR18	0.915832284
HIF1A	TMEM259	0.922092092
HIF1A	CNN2	0.921567818
HIF1A	POLR2E	0.921982251
HIF1A	GPX4	0.926161497
HIF1A	SBNO2	0.916086796
HIF1A	STK11	0.912087121
HIF1A	CIRBP	0.920775896
HIF1A	C19orf24	0.908868464
HIF1A	NDUFS7	0.912942143
HIF1A	GAMT	0.905035472
HIF1A	MEX3D	0.907736529
HIF1A	DAZAP1	0.923773266
HIF1A	RPS15	0.928280298
HIF1A	MBD3	0.915524713
HIF1A	UQCR11	0.913190974
HIF1A	TCF3	0.912121989
HIF1A	ABHD17A	0.909954491
HIF1A	SCAMP4	0.912503049
HIF1A	CSNK1G2	0.908717463
HIF1A	BTBD2	0.918947215
HIF1A	MKNK2	0.917967704
HIF1A	AP3D1	0.911813251
HIF1A	PLEKHJ1	0.91579527
HIF1A	SF3A2	0.913160612
HIF1A	OAZ1	0.926436782
HIF1A	LSM7	0.920934798
HIF1A	SPPL2B	0.905923563
HIF1A	TIMM13	0.901088502
HIF1A	LMNB2	0.909732771
HIF1A	GNA11	0.903858348
HIF1A	NCLN	0.908579501
HIF1A	NFIC	0.902423331
HIF1A	MFSD12	0.907849591
HIF1A	HMG20B	0.916120822
HIF1A	MRPL54	0.900556883
HIF1A	DAPK3	0.913788787
HIF1A	EEF2	0.920627968
HIF1A	MAP2K2	0.912188946
HIF1A	SH3GL1	0.912216021
HIF1A	CHAF1A	0.906132076
HIF1A	UBXN6	0.916647671
HIF1A	MYDGF	0.90061696
HIF1A	RPL36	0.916259753
HIF1A	NDUFA11	0.910595581
HIF1A	RANBP3	0.90495909
HIF1A	KHSRP	0.908461752
HIF1A	TRIP10	0.905597922
HIF1A	ZNF358	0.904851483
HIF1A	C3	0.926533999
HIF1A	GPR108	0.909408843
HIF1A	TRAPPC5	0.903515794
HIF1A	RPS28	0.908167511
HIF1A	RAB11B	0.906455815
HIF1A	HNRNPM	0.906080563
HIF1A	C19orf66	0.901337765
HIF1A	EIF3G	0.908344939
HIF1A	DNMT1	0.918036722
HIF1A	MRPL4	0.904271121
HIF1A	ICAM1	0.911650191
HIF1A	CDC37	0.922357692
HIF1A	ILF3	0.913254753
HIF1A	QTRT1	0.900157031
HIF1A	DNM2	0.907019371
HIF1A	KANK2	0.907864989
HIF1A	CARM1	0.901823542
HIF1A	SMARCA4	0.901807515
HIF1A	LDLR	0.904508112
HIF1A	ELOF1	0.900695236
HIF1A	TMEM205	0.901747661
HIF1A	PRKCSH	0.906190699
HIF1A	JUNB	0.906461772
HIF1A	PRDX2	0.920239354
HIF1A	RNASEH2A	0.915006393
HIF1A	FARSA	0.907764585
HIF1A	CALR	0.920848923
HIF1A	RAD23A	0.9174246
HIF1A	GADD45GIP1	0.914162586
HIF1A	NFIX	0.910141555
HIF1A	NACC1	0.905398934
HIF1A	STX10	0.909850477
HIF1A	C19orf53	0.902140713
HIF1A	ASF1B	0.902829593
HIF1A	DDX39A	0.912785674
HIF1A	PKN1	0.908913472
HIF1A	GIPC1	0.910860853
HIF1A	DNAJB1	0.913913777
HIF1A	TECR	0.91891877
HIF1A	NDUFB7	0.912116147
HIF1A	FAM32A	0.907296256
HIF1A	TPM4	0.925052288
HIF1A	RAB8A	0.902571656
HIF1A	NR2F6	0.901756406
HIF1A	BABAM1	0.908403693
HIF1A	BST2	0.916028308
HIF1A	MVB12A	0.902293957
HIF1A	COLGALT1	0.901780885
HIF1A	RPL18A	0.926442975
HIF1A	PIK3R2	0.903905734
HIF1A	JUND	0.919035581
HIF1A	LSM4	0.906240447
HIF1A	SSBP4	0.911411346
HIF1A	ISYNA1	0.905214341
HIF1A	FKBP8	0.915573155
HIF1A	UBA52	0.90557072
HIF1A	COPE	0.90932376
HIF1A	NDUFA13	0.915288697
HIF1A	GRAMD1A	0.91363632
HIF1A	FXYD5	0.910382176
HIF1A	USF2	0.915812411
HIF1A	TMEM147	0.90642113
HIF1A	COX6B1	0.901932008
HIF1A	DMKN	0.900391699
HIF1A	TBCB	0.903859858
HIF1A	EIF3K	0.903789497
HIF1A	ACTN4	0.921261083
HIF1A	ECH1	0.908331954
HIF1A	HNRNPL	0.916169417
HIF1A	PAK4	0.904272633
HIF1A	SAMD4B	0.904970813
HIF1A	PAF1	0.901217527
HIF1A	RPS16	0.917668194
HIF1A	SUPT5H	0.90831487
HIF1A	FBL	0.902074194
HIF1A	PLD3	0.901449622
HIF1A	SHKBP1	0.908497281
HIF1A	LTBP4	0.910465674
HIF1A	SNRPA	0.911823649
HIF1A	EGLN2	0.915520878
HIF1A	RPS19	0.913455288
HIF1A	ARHGEF1	0.906444491
HIF1A	GSK3A	0.906507531
HIF1A	CIC	0.901100041
HIF1A	PAFAH1B3	0.910900235
HIF1A	BCL3	0.91060358
HIF1A	BCAM	0.910623299
HIF1A	APOE	0.908309223
HIF1A	ERCC1	0.903970964
HIF1A	SNRPD2	0.910365029
HIF1A	CALM3	0.912485342
HIF1A	STRN4	0.908814609
HIF1A	SLC1A5	0.916377654
HIF1A	AP2S1	0.918998791
HIF1A	SAE1	0.914953363
HIF1A	NAPA	0.918010036
HIF1A	EHD2	0.906510721
HIF1A	EMP3	0.912382495
HIF1A	KDELR1	0.91933328
HIF1A	RPL18	0.927047758
HIF1A	BAX	0.912793803
HIF1A	PPP1R15A	0.90209468
HIF1A	NUCB1	0.903946215
HIF1A	FTL	0.922554741
HIF1A	RUVBL2	0.903008436
HIF1A	NOSIP	0.9088777
HIF1A	RRAS	0.907545018
HIF1A	SCAF1	0.901916335
HIF1A	IRF3	0.90863299
HIF1A	BCL2L12	0.909794722
HIF1A	PIH1D1	0.91843111
HIF1A	RPL13A	0.923695313
HIF1A	RPS11	0.92406006
HIF1A	FCGRT	0.908928972
HIF1A	PRMT1	0.924813968
HIF1A	CPT1C	0.900792618
HIF1A	AP2A1	0.904425481
HIF1A	MED25	0.900503814
HIF1A	PTOV1	0.925165407
HIF1A	PNKP	0.902332746
HIF1A	AKT1S1	0.908784718
HIF1A	TBC1D17	0.905953557
HIF1A	NUP62	0.916030754
HIF1A	NR1H2	0.909883648
HIF1A	POLD1	0.910982984
HIF1A	C19orf48	0.915675792
HIF1A	ETFB	0.901269069
HIF1A	MYADM	0.906402416
HIF1A	TNNT1	0.910629269
HIF1A	ISOC2	0.914031786
HIF1A	RPL28	0.923982918
HIF1A	UBE2S	0.908584021
HIF1A	ZNF580	0.904570001
HIF1A	U2AF2	0.921152932
HIF1A	EPN1	0.902572481
HIF1A	RPS5	0.912209284
HIF1A	TRIM28	0.9168678
HIF1A	CHMP2A	0.913739575
HIF1A	UBE2M	0.905311234
HIF1A	ACP1	0.909433198
HIF1A	PXDN	0.905431154
HIF1A	ADI1	0.907793677
HIF1A	RPS7	0.907535351
HIF1A	ID2	0.918188494
HIF1A	YWHAQ	0.913133638
HIF1A	RRM2	0.911514547
HIF1A	HPCAL1	0.907674641
HIF1A	ODC1	0.917258289
HIF1A	PDIA6	0.904819015
HIF1A	OSR1	0.914378981
HIF1A	LAPTM4A	0.902698146
HIF1A	RHOB	0.913416242
HIF1A	OST4	0.912044183
HIF1A	FOSL2	0.913896743
HIF1A	CRIM1	0.910937902
HIF1A	CYP1B1	0.902716255
HIF1A	SRSF7	0.911711881
HIF1A	ZFP36L2	0.91730184
HIF1A	EPAS1	0.907243417
HIF1A	MCFD2	0.908128469
HIF1A	CALM2	0.919932707
HIF1A	RTN4	0.913014789
HIF1A	PCBP1	0.919715726
HIF1A	WDR54	0.903772827
HIF1A	AUP1	0.909717034
HIF1A	TMSB10	0.913237758
HIF1A	CAPG	0.917761868
HIF1A	MAT2A	0.919810168
HIF1A	VAMP5	0.908046653
HIF1A	RNF181	0.914426493
HIF1A	IMMT	0.905855715
HIF1A	STARD7	0.902045496
HIF1A	SNRNP200	0.908641559
HIF1A	NCAPH	0.904213892
HIF1A	RPL31	0.910677131
HIF1A	MAP4K4	0.906112015
HIF1A	IL1R1	0.914057302
HIF1A	10-Sep	0.904142688
HIF1A	SLC20A1	0.910407662
HIF1A	ACTR3	0.908311516
HIF1A	RALB	0.905430786
HIF1A	GYPC	0.904571477
HIF1A	DPP4	0.910358286
HIF1A	SP3	0.905429533
HIF1A	HNRNPA3	0.915092072
HIF1A	NFE2L2	0.902371128
HIF1A	GLS	0.908295025
HIF1A	STAT1	0.902709391
HIF1A	SPATS2L	0.916464229
HIF1A	FN1	0.912657056
HIF1A	XRCC5	0.900856016
HIF1A	RPL37A	0.916687405
HIF1A	AAMP	0.909271709
HIF1A	PNKD	0.903405942
HIF1A	TMBIM1	0.90898002
HIF1A	CTDSP1	0.901547624
HIF1A	GMPPA	0.908354032
HIF1A	CHPF	0.903257695
HIF1A	OBSL1	0.906151964
HIF1A	ACSL3	0.903168346
HIF1A	WDFY1	0.903322631
HIF1A	ITM2C	0.914053681
HIF1A	PTMA	0.91487794
HIF1A	SH3BP4	0.904385034
HIF1A	BOK	0.902163252
HIF1A	HDLBP	0.919672207
HIF1A	2-Sep	0.920569134
HIF1A	NRSN2	0.906955538
HIF1A	TRIB3	0.904571276
HIF1A	RBCK1	0.900864971
HIF1A	FKBP1A	0.917986592
HIF1A	SIRPA	0.902663971
HIF1A	CENPB	0.912493662
HIF1A	CDC25B	0.917492569
HIF1A	DSTN	0.911802391
HIF1A	SNX5	0.916838529
HIF1A	MGME1	0.90417683
HIF1A	CST3	0.914953626
HIF1A	BCL2L1	0.905819165
HIF1A	ID1	0.918210389
HIF1A	TPX2	0.901050022
HIF1A	ASXL1	0.901809629
HIF1A	E2F1	0.906448682
HIF1A	CHMP4B	0.914089029
HIF1A	RALY	0.910184628
HIF1A	AHCY	0.901800197
HIF1A	EIF6	0.919128646
HIF1A	ROMO1	0.907192577
HIF1A	RBM39	0.917677537
HIF1A	MANBAL	0.909062875
HIF1A	TOP1	0.907182842
HIF1A	SRSF6	0.907265769
HIF1A	MYBL2	0.900225477
HIF1A	OSER1	0.901793987
HIF1A	SERINC3	0.905090093
HIF1A	SDC4	0.922486565
HIF1A	UBE2C	0.90819756
HIF1A	CTSA	0.911523038
HIF1A	PLTP	0.90969117
HIF1A	SULF2	0.908936838
HIF1A	ZNFX1	0.908913871
HIF1A	PTGIS	0.920938458
HIF1A	B4GALT5	0.905095502
HIF1A	UBE2V1	0.919145076
HIF1A	CEBPB	0.922107708
HIF1A	RBM38	0.901155254
HIF1A	NELFCD	0.909957913
HIF1A	CTSZ	0.912487719
HIF1A	PRELID3B	0.904418223
HIF1A	GNAS	0.920560442
HIF1A	LSM14B	0.903497914
HIF1A	PSMA7	0.924905057
HIF1A	ADRM1	0.921300504
HIF1A	LAMA5	0.921921791
HIF1A	RPS21	0.927763874
HIF1A	OGFR	0.910499384
HIF1A	YTHDF1	0.905462061
HIF1A	ARFGAP1	0.904123275
HIF1A	PPDPF	0.924596937
HIF1A	HELZ2	0.920187852
HIF1A	STMN3	0.902575541
HIF1A	SLC2A4RG	0.918884189
HIF1A	TPD52L2	0.921359509
HIF1A	DNAJC5	0.900969635
HIF1A	TCEA2	0.905596551
HIF1A	UCKL1	0.903649181
HIF1A	PRPF6	0.908787761
HIF1A	SON	0.902208089
HIF1A	HMGN1	0.909914996
HIF1A	MX2	0.900519525
HIF1A	PDXK	0.900680719
HIF1A	CSTB	0.907285067
HIF1A	AGPAT3	0.908612063
HIF1A	PFKL	0.913534745
HIF1A	SUMO3	0.911461214
HIF1A	PTTG1IP	0.922910742
HIF1A	ADARB1	0.909953472
HIF1A	COL18A1	0.913143641
HIF1A	COL6A1	0.908577414
HIF1A	BID	0.90189344
HIF1A	SLC25A1	0.910890822
HIF1A	COMT	0.906361621
HIF1A	RANBP1	0.925655869
HIF1A	YDJC	0.908365094
HIF1A	SNRPD3	0.90031268
HIF1A	XBP1	0.919871044
HIF1A	EWSR1	0.908539704
HIF1A	MTFP1	0.902008373
HIF1A	YWHAH	0.900751101
HIF1A	MCM5	0.906814164
HIF1A	RBFOX2	0.901620168
HIF1A	MYH9	0.921351931
HIF1A	TXN2	0.906107397
HIF1A	EIF3D	0.902350989
HIF1A	MPST	0.911003627
HIF1A	RAC2	0.902880926
HIF1A	CDC42EP1	0.918307786
HIF1A	LGALS1	0.921531349
HIF1A	H1F0	0.91568086
HIF1A	CSNK1E	0.914811625
HIF1A	DDX17	0.907477755
HIF1A	RPL3	0.925666472
HIF1A	ATF4	0.92090625
HIF1A	RPS19BP1	0.907719116
HIF1A	CENPM	0.91154283
HIF1A	SREBF2	0.911711651
HIF1A	POLDIP3	0.900141697
HIF1A	CYB5R3	0.913989486
HIF1A	PACSIN2	0.908474466
HIF1A	TSPO	0.913977422
HIF1A	FBLN1	0.908556989
HIF1A	ATXN10	0.911171207
HIF1A	CRELD2	0.900740397
HIF1A	PIM3	0.915238986
HIF1A	TRABD	0.90478295
HIF1A	MAPK12	0.911720112
HIF1A	PLXNB2	0.923347018
HIF1A	TYMP	0.911965629
HIF1A	SETD5	0.905932934
HIF1A	TADA3	0.903106912
HIF1A	ARPC4	0.902643585
HIF1A	RPL32	0.912242202
HIF1A	FBLN2	0.918595269
HIF1A	TMEM43	0.902884526
HIF1A	RFTN1	0.912664947
HIF1A	UBE2E1	0.903283634
HIF1A	RPL15	0.907646743
HIF1A	STT3B	0.900385018
HIF1A	CTNNB1	0.904128388
HIF1A	HIGD1A	0.903985658
HIF1A	ZDHHC3	0.905163631
HIF1A	TMA7	0.912172943
HIF1A	WDR6	0.904674239
HIF1A	IMPDH2	0.903823837
HIF1A	RHOA	0.913088245
HIF1A	DAG1	0.903918007
HIF1A	GNAI2	0.920548183
HIF1A	SEMA3B	0.915002508
HIF1A	IFRD2	0.901767958
HIF1A	RASSF1	0.904695286
HIF1A	RPL29	0.921109004
HIF1A	TWF2	0.912944685
HIF1A	WDR82	0.908180014
HIF1A	NISCH	0.901982616
HIF1A	GNL3	0.905204513
HIF1A	TKT	0.919573965
HIF1A	FLNB	0.913312302
HIF1A	PXK	0.9048056
HIF1A	PSMD6	0.915751497
HIF1A	ARL6IP5	0.900625282
HIF1A	COL8A1	0.900711886
HIF1A	NFKBIZ	0.902935405
HIF1A	ALCAM	0.910325677
HIF1A	CCDC80	0.91521941
HIF1A	FSTL1	0.910093279
HIF1A	PARP9	0.900958854
HIF1A	DTX3L	0.902726085
HIF1A	HEG1	0.918733713
HIF1A	MCM2	0.913816615
HIF1A	SEC61A1	0.903935597
HIF1A	CNBP	0.906968729
HIF1A	COPG1	0.90124813
HIF1A	H1FX	0.901125019
HIF1A	CDV3	0.906221423
HIF1A	RYK	0.902587172
HIF1A	AMOTL2	0.91865978
HIF1A	PLOD2	0.902843722
HIF1A	PLSCR1	0.910563571
HIF1A	TM4SF1	0.924349092
HIF1A	MBNL1	0.904753722
HIF1A	CCNL1	0.910283589
HIF1A	RARRES1	0.905719051
HIF1A	SMC4	0.901976729
HIF1A	AP2M1	0.911441283
HIF1A	EIF4G1	0.907482094
HIF1A	POLR2H	0.904241714
HIF1A	TRA2B	0.921549439
HIF1A	EIF4A2	0.909052819
HIF1A	CLDN1	0.902484299
HIF1A	ATP13A3	0.912278461
HIF1A	TFRC	0.903228066
HIF1A	FGFRL1	0.900153623
HIF1A	CTBP1	0.915580325
HIF1A	SLBP	0.915749551
HIF1A	TACC3	0.913428918
HIF1A	C4orf48	0.905258264
HIF1A	ADD1	0.910413074
HIF1A	MFSD10	0.919332624
HIF1A	MRFAP1	0.90613291
HIF1A	MRFAP1L1	0.91455589
HIF1A	WDR1	0.914781039
HIF1A	SEL1L3	0.910748826
HIF1A	KLHL5	0.906405155
HIF1A	RPL9	0.911921483
HIF1A	TMEM165	0.90223277
HIF1A	CXCL2	0.901016524
HIF1A	ANXA3	0.913551725
HIF1A	HNRNPDL	0.907237599
HIF1A	PDLIM5	0.909881786
HIF1A	SLC39A8	0.902472033
HIF1A	ANXA5	0.90213702
HIF1A	SPRY1	0.902593583
HIF1A	SCOC	0.904531122
HIF1A	HMGB2	0.905214074
HIF1A	SNX25	0.902689679
HIF1A	EXOC3	0.905512327
HIF1A	LPCAT1	0.907371278
HIF1A	GOLPH3	0.90710048
HIF1A	SUB1	0.904608115
HIF1A	OSMR	0.901246976
HIF1A	DAB2	0.912867381
HIF1A	RPL37	0.914021381
HIF1A	IL6ST	0.900060837
HIF1A	PLK2	0.905176024
HIF1A	ENC1	0.904507683
HIF1A	HEXB	0.918845485
HIF1A	RPS23	0.901323568
HIF1A	NR2F1	0.923138388
HIF1A	UQCRQ	0.904953924
HIF1A	VDAC1	0.91707596
HIF1A	H2AFY	0.903540175
HIF1A	TGFBI	0.922283469
HIF1A	HSPA9	0.904547289
HIF1A	CTNNA1	0.907090927
HIF1A	MATR3	0.916371804
HIF1A	CYSTM1	0.902896684
HIF1A	GNPDA1	0.90066211
HIF1A	NDFIP1	0.906024972
HIF1A	RPS14	0.915632038
HIF1A	TNIP1	0.908572834
HIF1A	SPARC	0.923811927
HIF1A	RNF145	0.908777782
HIF1A	DUSP1	0.920740059
HIF1A	ERGIC1	0.916285984
HIF1A	RPL26L1	0.909562211
HIF1A	HIGD2A	0.904088608
HIF1A	CLTB	0.900132161
HIF1A	PRELID1	0.910534338
HIF1A	LMAN2	0.918144479
HIF1A	GRK6	0.90282448
HIF1A	DBN1	0.921870561
HIF1A	PDLIM7	0.918266997
HIF1A	DDX41	0.900896035
HIF1A	HNRNPAB	0.923438845
HIF1A	PHYKPL	0.900140288
HIF1A	MGAT1	0.912937017
HIF1A	MGAT4B	0.923712784
HIF1A	SQSTM1	0.925612186
HIF1A	WRNIP1	0.904389769
HIF1A	SERPINB6	0.918790182
HIF1A	TXNDC5	0.911686409
HIF1A	TFAP2A	0.912054392
HIF1A	DEK	0.900640994
HIF1A	C6orf62	0.900322817
HIF1A	HIST1H1C	0.901030639
HIF1A	HMGN4	0.909386087
HIF1A	HIST1H2BK	0.922870599
HIF1A	FLOT1	0.916936413
HIF1A	IER3	0.915404772
HIF1A	TUBB	0.905632899
HIF1A	BAG6	0.906048438
HIF1A	CSNK2B	0.906391269
HIF1A	CLIC1	0.906310073
HIF1A	LSM2	0.900470696
HIF1A	HSPA1A	0.915153391
HIF1A	HSPA1B	0.9187044
HIF1A	AGPAT1	0.908608826
HIF1A	RNF5	0.913808001
HIF1A	PBX2	0.901976398
HIF1A	SLC39A7	0.900409664
HIF1A	CUTA	0.914568428
HIF1A	HMGA1	0.921721675
HIF1A	RPL10A	0.921622029
HIF1A	FKBP5	0.904000659
HIF1A	SRSF3	0.912085494
HIF1A	MTCH1	0.918129508
HIF1A	PIM1	0.913306261
HIF1A	ZFAND3	0.901459633
HIF1A	PTK7	0.909499277
HIF1A	MRPS18A	0.901335299
HIF1A	MRPL14	0.91099493
HIF1A	HSP90AB1	0.925417555
HIF1A	SLC35B2	0.912612528
HIF1A	TMEM30A	0.907717441
HIF1A	EEF1A1	0.916507258
HIF1A	OSTM1	0.902861326
HIF1A	CD164	0.911572565
HIF1A	AMD1	0.910408183
HIF1A	NCOA7	0.905418335
HIF1A	ARHGAP18	0.900525309
HIF1A	RPS12	0.90740876
HIF1A	IFNGR1	0.914265122
HIF1A	DYNLT1	0.918003141
HIF1A	EZR	0.923985503
HIF1A	SOD2	0.909508062
HIF1A	IGF2R	0.903418786
HIF1A	QKI	0.906089397
HIF1A	THBS2	0.904257733
HIF1A	SUN1	0.915204638
HIF1A	GET4	0.907501977
HIF1A	PSMG3	0.905735284
HIF1A	NUDT1	0.90175072
HIF1A	TTYH3	0.903944367
HIF1A	TNRC18	0.904965088
HIF1A	FSCN1	0.918234293
HIF1A	ACTB	0.920955479
HIF1A	RAC1	0.906008272
HIF1A	KDELR2	0.903489536
HIF1A	CDCA7L	0.905314579
HIF1A	HNRNPA2B1	0.926286219
HIF1A	CBX3	0.924858982
HIF1A	HOXA3	0.905007908
HIF1A	HOXA5	0.903175598
HIF1A	PSMA2	0.912110697
HIF1A	MRPL32	0.902269754
HIF1A	BLVRA	0.904762667
HIF1A	MRPS24	0.902300364
HIF1A	AEBP1	0.906127708
HIF1A	POLD2	0.907970209
HIF1A	PPIA	0.9160132
HIF1A	H2AFV	0.904853673
HIF1A	IGFBP3	0.905293211
HIF1A	TNS3	0.910955355
HIF1A	VOPP1	0.903265977
HIF1A	EIF4H	0.907713454
HIF1A	RFC2	0.904743994
HIF1A	MDH2	0.903947404
HIF1A	HSPB1	0.920195969
HIF1A	YWHAG	0.911291956
HIF1A	SEMA3C	0.911523667
HIF1A	BRI3	0.906137216
HIF1A	ARPC1B	0.919786349
HIF1A	PDAP1	0.910625465
HIF1A	BUD31	0.914533963
HIF1A	LAMTOR4	0.914920516
HIF1A	COPS6	0.91806401
HIF1A	MCM7	0.920613162
HIF1A	TAF6	0.909258073
HIF1A	TSC22D4	0.904529622
HIF1A	GNB2	0.923465381
HIF1A	TRIP6	0.909258999
HIF1A	SRRT	0.91001005
HIF1A	SERPINE1	0.90885581
HIF1A	AP1S1	0.915295215
HIF1A	ZNHIT1	0.901924975
HIF1A	CUX1	0.907880423
HIF1A	SYPL1	0.906648836
HIF1A	NAMPT	0.90452886
HIF1A	LAMB1	0.921906089
HIF1A	CAV1	0.913073078
HIF1A	CAPZA2	0.902306146
HIF1A	CALU	0.908981394
HIF1A	FLNC	0.90979923
HIF1A	ATP6V1F	0.918581087
HIF1A	UBE2H	0.903096019
HIF1A	PODXL	0.902364942
HIF1A	AKR1B1	0.905928847
HIF1A	MTPN	0.907201398
HIF1A	PARP12	0.901817045
HIF1A	ZYX	0.924582264
HIF1A	CUL1	0.902794596
HIF1A	LRRC61	0.901320946
HIF1A	RARRES2	0.914364367
HIF1A	REPIN1	0.913245622
HIF1A	TMUB1	0.910390805
HIF1A	SLC4A2	0.914589801
HIF1A	FASTK	0.912208299
HIF1A	AGAP3	0.914975087
HIF1A	INSIG1	0.908651937
HIF1A	DNAJB6	0.907346457
HIF1A	ESYT2	0.90497833
HIF1A	FDFT1	0.911607458
HIF1A	CTSB	0.921234261
HIF1A	PCM1	0.910064791
HIF1A	SH2D4A	0.909703552
HIF1A	REEP4	0.905009423
HIF1A	BMP1	0.906650233
HIF1A	SLC39A14	0.907709026
HIF1A	SORBS3	0.908944136
HIF1A	PDLIM2	0.907705148
HIF1A	CCAR2	0.904871828
HIF1A	CLU	0.911012102
HIF1A	SCARA3	0.901261224
HIF1A	SARAF	0.912813978
HIF1A	RAB11FIP1	0.905808557
HIF1A	EIF4EBP1	0.90298059
HIF1A	TM2D2	0.900007848
HIF1A	ADAM9	0.916408221
HIF1A	PLAT	0.907532179
HIF1A	MCM4	0.900721668
HIF1A	ASPH	0.91968886
HIF1A	RPL7	0.905894548
HIF1A	MTDH	0.90368807
HIF1A	LAPTM4B	0.907047189
HIF1A	PABPC1	0.919021958
HIF1A	YWHAZ	0.919895986
HIF1A	RAD21	0.903393901
HIF1A	MTSS1	0.903391017
HIF1A	MYC	0.919189749
HIF1A	FAM49B	0.905112607
HIF1A	ASAP1	0.902566887
HIF1A	NDRG1	0.908777296
HIF1A	ST3GAL1	0.910932396
HIF1A	PTK2	0.902345612
HIF1A	LY6E	0.910496933
HIF1A	GSDMD	0.905599663
HIF1A	EEF1D	0.917066005
HIF1A	PLEC	0.908579558
HIF1A	PARP10	0.909816997
HIF1A	GRINA	0.923585762
HIF1A	EXOSC4	0.906028898
HIF1A	GPAA1	0.920331594
HIF1A	CYC1	0.923428075
HIF1A	SHARPIN	0.91063208
HIF1A	MAF1	0.922961534
HIF1A	HSF1	0.911310884
HIF1A	CPSF1	0.911632019
HIF1A	VPS28	0.917873828
HIF1A	RECQL4	0.910421087
HIF1A	C8orf82	0.901584245
HIF1A	RPL8	0.923309908
HIF1A	RPS6	0.908682773
HIF1A	CDKN2A	0.916516362
HIF1A	B4GALT1	0.922121019
HIF1A	CHMP5	0.901038927
HIF1A	DCTN3	0.911219863
HIF1A	SIGMAR1	0.906241431
HIF1A	TPM2	0.90969492
HIF1A	TLN1	0.906259113
HIF1A	GRHPR	0.917720176
HIF1A	TOMM5	0.904381071
HIF1A	SHB	0.909870274
HIF1A	ANXA1	0.917846273
HIF1A	PSAT1	0.908025347
HIF1A	TLE1	0.901827369
HIF1A	DAPK1	0.913987386
HIF1A	CKS2	0.901658359
HIF1A	NINJ1	0.907089334
HIF1A	FAM120A	0.914668143
HIF1A	ANP32B	0.913191999
HIF1A	RAD23B	0.907345556
HIF1A	CTNNAL1	0.90559566
HIF1A	TMEM245	0.90458414
HIF1A	ATP6V1G1	0.908313727
HIF1A	PHF19	0.909284018
HIF1A	RAB14	0.906189652
HIF1A	GSN	0.907837054
HIF1A	STOM	0.916625007
HIF1A	CRB2	0.907644205
HIF1A	NEK6	0.908832493
HIF1A	PSMB7	0.911032285
HIF1A	RPL35	0.922696352
HIF1A	ARPC5L	0.903946085
HIF1A	RPL12	0.925057438
HIF1A	FAM129B	0.913701407
HIF1A	CDK9	0.90819909
HIF1A	FPGS	0.914985022
HIF1A	ST6GALNAC6	0.903544909
HIF1A	DPM2	0.907389651
HIF1A	PTGES2	0.904574543
HIF1A	C9orf16	0.905099986
HIF1A	CIZ1	0.915875618
HIF1A	SPTAN1	0.911909864
HIF1A	SET	0.909319664
HIF1A	IER5L	0.901335685
HIF1A	NTMT1	0.902553519
HIF1A	ASS1	0.919578412
HIF1A	RPL7A	0.924965153
HIF1A	SURF1	0.902068072
HIF1A	SURF4	0.919062331
HIF1A	SLC2A6	0.900509913
HIF1A	COL5A1	0.908898986
HIF1A	MRPS2	0.905897981
HIF1A	UBAC1	0.906336884
HIF1A	AGPAT2	0.911290773
HIF1A	TMEM141	0.9017387
HIF1A	RABL6	0.917912272
HIF1A	PHPT1	0.918343291
HIF1A	EDF1	0.923388403
HIF1A	FBXW5	0.91726059
HIF1A	MAN1B1	0.900605126
HIF1A	DPP7	0.914995742
HIF1A	ANAPC2	0.902415005
HIF1A	SSNA1	0.915530446
HIF1A	TMEM203	0.912102671
HIF1A	TUBB4B	0.927656666
HIF1A	NELFB	0.913887455
HIF1A	NSMF	0.903850663
HIF1A	ZMYND19	0.903527186
HIF1A	EHMT1	0.902230769
HIF1A	SLC25A6	0.901782839
HIF1A	TMSB4X	0.924602557
HIF1A	SMS	0.904690183
HIF1A	SAT1	0.909274301
HIF1A	DDX3X	0.910314234
HIF1A	TIMP1	0.905537854
HIF1A	PLP2	0.921308945
HIF1A	RPS4X	0.908369507
HIF1A	RPL36A	0.908408209
HIF1A	HNRNPH2	0.901790797
HIF1A	BCAP31	0.901145602
HIF1A	SSR4	0.903065635
HIF1A	NAA10	0.901399437
HIF1A	HCFC1	0.900305512
HIF1A	IRAK1	0.903779734
HIF1A	FLNA	0.926137595
HIF1A	EMD	0.913689541
HIF1A	ATP6AP1	0.900534287
HIF1A	RPL10	0.921143414
