# Supplementary material for: Integrative analysis of chromatin accessibility and transcriptome landscapes in the induction of peritoneal fibrosis by high glucose
Source: J Transl Med. 2024 Mar 5;22:243. doi: 10.1186/s12967-024-05037-6 (PMC10916192; doi:10.1186/s12967-024-05037-6)
Supplement: Supplementary file 10 — Additional file 10: Supplementary table 6. [file 12967_2024_5037_MOESM10_ESM.csv]

id	pert_id	pert_iname	cell_iname	pert_type	pert_idose	pert_itime	nsample	ss_ngene	cc_q75	tas	qc_pass	is_hiq	is_ncs_sig	is_exemplar_sig	is_null_sig	moa	target_name	raw_cs	fdr_q_nlog10	norm_cs
CVD001_PHH_24H:BRD-K22134346-001-11-6:10	BRD-K22134346	simvastatin	PHH	trt_cp	10 uM	24 h	3	150	0.26	0.2	0	0	1	1	0	HMGCR inhibitor	HMGCR|CYP2C8|CYP3A4|CYP3A5|ITGB2	-0.4	15.35	-1.55
CPC010_MCF7_6H:BRD-K00256256-001-03-8:10	BRD-K00256256	AMZ-30	MCF7	trt_cp	10 uM	6 h	3	60	0.11	0.08	1	0	1	1	0	Protein phosphatase inhibitor	-666	-0.4	15.35	-1.56
CPC014_SKB_24H:BRD-K91701654-001-01-5:10	BRD-K91701654	U-0126	SKB	trt_cp	10 uM	24 h	4	158	0.2	0.18	0	0	1	1	0	MEK inhibitor	MAP2K1|MAP2K2|JAK2|AKT1|CHEK1|GSK3B|LCK|MAP2K7|MAPK1|MAPK11|MAPK12|MAPK14|MAPK8|PRKCA|RAF1|ROCK1|RPS6KB1|SGK1	-0.4	15.35	-1.56
CPC004_HA1E_6H:BRD-A19195498-050-09-1:10	BRD-A19195498	trimipramine	HA1E	trt_cp	10 uM	6 h	3	262	0.47	0.35	1	1	1	1	0	Norepinephrine inhibitor|Tricyclic antidepressant	SLC6A2|SLC6A4|SLC6A3|ADRA1A|ADRA1B|ADRA2A|ADRA2B|ADRB1|ADRB2|ADRB3|CHRM1|CHRM2|CHRM3|CHRM4|CHRM5|DRD1|DRD2|DRD5|HRH1|HTR1A|HTR1D|HTR2A|HTR2C|HTR3A	-0.4	15.35	-1.56
CPC013_A549_24H:BRD-K49865102-001-01-9:10	BRD-K49865102	PD-0325901	A549	trt_cp	10 uM	24 h	3	335	0.53	0.43	0	0	1	1	0	MEK inhibitor|MAP kinase inhibitor|Protein kinase inhibitor	MAP2K1|MAP2K2	-0.4	15.35	-1.56
CPC014_A375_6H:P08	BRD-K91701654	U-0126	A375	trt_cp	10 uM	6 h	2	226	0.4	0.3	1	1	1	1	0	MEK inhibitor	MAP2K1|MAP2K2|JAK2|AKT1|CHEK1|GSK3B|LCK|MAP2K7|MAPK1|MAPK11|MAPK12|MAPK14|MAPK8|PRKCA|RAF1|ROCK1|RPS6KB1|SGK1	-0.4	15.35	-1.56
CPC015_ASC_24H:BRD-K22134346-001-11-6:10	BRD-K22134346	simvastatin	ASC	trt_cp	10 uM	24 h	4	240	0.36	0.3	0	0	1	1	0	HMGCR inhibitor	HMGCR|CYP2C8|CYP3A4|CYP3A5|ITGB2	-0.4	15.35	-1.56
CPC006_HEPG2_6H:BRD-K70792160-003-02-0:24	BRD-K70792160	10-DEBC	HEPG2	trt_cp	25 uM	6 h	3	200	0.33	0.26	1	1	1	1	0	AKT inhibitor	-666	-0.4	15.35	-1.56
CPC016_HT29_6H:BRD-K47598052-001-06-7:10	BRD-K47598052	PP-1	HT29	trt_cp	10 uM	6 h	5	365	0.4	0.39	1	1	1	1	0	Src inhibitor|Abl inhibitor	SRC|HCK|RET	-0.4	15.35	-1.56
LJP001_MCF10A_6H:BRD-K72420232-001-05-7:10	BRD-K72420232	WZ-4002	MCF10A	trt_cp	10 uM	6 h	4	273	0.31	0.29	1	1	1	1	0	EGFR inhibitor	EGFR|ERBB2	-0.4	15.35	-1.56
CPC018_A549_24H:BRD-K65503129-001-04-8:10	BRD-K65503129	CCT-018159	A549	trt_cp	10 uM	24 h	2	242	0.34	0.29	0	0	1	1	0	HSP inhibitor	HSP90AA1|HSP90AB1	-0.4	15.35	-1.57
CPC006_AGS_6H:BRD-K61033289-001-01-2:10	BRD-K61033289	BRD-K61033289	AGS	trt_cp	10 uM	6 h	2	121	0.42	0.23	1	1	1	1	0	PPAR receptor agonist	PPARG	-0.4	15.35	-1.57
LCP001_MCF10A.WT_3H:E15	BRD-K07487750	WHI-P154	MCF10A	trt_cp	1.11 uM	3 h	3	167	0.5	0.29	1	1	1	1	0	JAK inhibitor	EGFR|JAK3|ALK|JAK1|JAK2	-0.4	15.35	-1.57
PBIOA015_HCC515_24H:K19	BRD-K70301465	ibrutinib	HCC515	trt_cp	10 uM	24 h	3	449	0.64	0.54	1	1	1	1	0	BTK inhibitor	BTK|BLK|BMX	-0.4	15.35	-1.57
MUC.CP008_P1A82_24H:E07	BRD-K51575138	TPCA-1	P1A82	trt_cp	10 uM	24 h	3	384	0.64	0.5	1	1	1	1	0	IKK inhibitor	IKBKB	-0.4	15.35	-1.57
CPC014_A375_6H:C19	BRD-K05804044	AZ-628	A375	trt_cp	10 uM	6 h	2	261	0.43	0.34	1	1	1	1	0	RAF inhibitor	BRAF|RAF1	-0.4	15.35	-1.57
CPC006_HT29_6H:M06	BRD-K56343971	vemurafenib	HT29	trt_cp	10 uM	6 h	5	395	0.59	0.49	1	1	1	1	0	RAF inhibitor	BRAF|CYP2C19|CYP3A4|CYP3A5|RAF1	-0.4	15.35	-1.58
CPC014_A549_6H:BRD-K91701654-001-01-5:10	BRD-K91701654	U-0126	A549	trt_cp	10 uM	6 h	3	281	0.46	0.36	0	0	1	1	0	MEK inhibitor	MAP2K1|MAP2K2|JAK2|AKT1|CHEK1|GSK3B|LCK|MAP2K7|MAPK1|MAPK11|MAPK12|MAPK14|MAPK8|PRKCA|RAF1|ROCK1|RPS6KB1|SGK1	-0.4	15.35	-1.58
CPC004_HCC515_24H:BRD-A40639672-234-09-9:10	BRD-A40639672	ketorolac	HCC515	trt_cp	10 uM	24 h	3	295	0.55	0.41	1	1	1	1	0	Cyclooxygenase inhibitor	PTGS1|PTGS2	-0.4	15.35	-1.58
CPC013_SKB_24H:BRD-K49865102-001-01-9:10	BRD-K49865102	PD-0325901	SKB	trt_cp	10 uM	24 h	2	145	0.29	0.21	0	0	1	1	0	MEK inhibitor|MAP kinase inhibitor|Protein kinase inhibitor	MAP2K1|MAP2K2	-0.4	15.35	-1.58
CPC017_A549_6H:BRD-K17743697-066-02-8:10	BRD-K17743697	KB-R7943	A549	trt_cp	10 uM	6 h	3	182	0.38	0.27	1	1	1	1	0	Sodium channel inhibitor	SLC8A1|TRPC3|TRPC5|TRPC6	-0.4	15.35	-1.58
CPC002_PC3_24H:BRD-K95785537-001-09-0:10	BRD-K95785537	PP-2	PC3	trt_cp	10 uM	24 h	5	467	0.48	0.48	1	1	1	1	0	Src inhibitor	SRC|LCK|ABL1|LYN|RIPK2	-0.4	15.35	-1.58
LJP006_HME1_24H:D07	BRD-K19540840	saracatinib	HME1	trt_cp	10 uM	24 h	2	211	0.56	0.35	1	1	1	1	0	Src inhibitor	SRC|ABL1|LCK|YES1	-0.4	15.35	-1.59
CPC014_SKB_24H:BRD-K86930074-001-01-9:10	BRD-K86930074	cediranib	SKB	trt_cp	10 uM	24 h	4	270	0.53	0.38	0	0	1	1	0	VEGFR inhibitor|KIT inhibitor	KDR|FLT1|FLT4|KIT|PDGFRB|CSF1R|FLT3|PDGFRA	-0.4	15.35	-1.59
MUC.CP008_P1A82_24H:P19	BRD-K59227464	LY-2228820	P1A82	trt_cp	10 uM	24 h	3	306	0.55	0.41	1	1	1	1	0	P38 MAPK inhibitor	MAPK14	-0.4	15.35	-1.59
CPC006_HCC515_24H:C05	BRD-K74236984	UNC-0321	HCC515	trt_cp	10 uM	24 h	5	156	0.19	0.18	1	0	1	1	0	Histone lysine methyltransferase inhibitor	EHMT2	-0.4	15.35	-1.59
CPC006_A375_6H:P19	BRD-K34581968	BMS-536924	A375	trt_cp	12 uM	6 h	5	452	0.57	0.51	1	1	1	1	0	IGF-1 inhibitor	IGF1R|INSR|AKT1|CCNE1|CDK2|CYP3A4|ERBB2|KDR|LCK|MAPK1|MET|PDGFRA|PDGFRB	-0.4	15.35	-1.59
LCP001_MCF10A.WT_6H:A22	BRD-K48735772	PD-158780	MCF10A	trt_cp	10 uM	6 h	2	254	0.59	0.39	1	1	1	1	0	EGFR inhibitor	EGFR	-0.41	15.35	-1.59
LPROT004_YAPC_6H:BRD-K69608737:10	BRD-K69608737	tacrolimus	YAPC	trt_cp	10 uM	6 h	3	150	0.46	0.27	1	1	1	1	0	Calcineurin inhibitor	FKBP1A|CYP3A5|CYP3A7	-0.41	15.35	-1.59
CPC014_SKB_24H:BRD-K01493881-001-20-3:10	BRD-K01493881	apigenin	SKB	trt_cp	10 uM	24 h	4	127	0.19	0.16	0	0	1	1	0	Casein kinase inhibitor|Cell proliferation inhibitor|Cytochrome P450 inhibitor	CYP1A2|MAOA|ODC1|XDH|AKR1B1|AR|CDK6|CFTR|CYP19A1|CYP1B1|HSD17B1	-0.41	15.35	-1.59
REP.A004_YAPC_24H:A19	BRD-A19195498	trimipramine	YAPC	trt_cp	10 uM	24 h	3	211	0.37	0.28	0	0	1	1	0	Norepinephrine inhibitor|Tricyclic antidepressant	SLC6A2|SLC6A4|SLC6A3|ADRA1A|ADRA1B|ADRA2A|ADRA2B|ADRB1|ADRB2|ADRB3|CHRM1|CHRM2|CHRM3|CHRM4|CHRM5|DRD1|DRD2|DRD5|HRH1|HTR1A|HTR1D|HTR2A|HTR2C|HTR3A	-0.41	15.35	-1.6
PBIOA016_PC3_24H:I07	BRD-K86525559	AZD-7762	PC3	trt_cp	10 uM	24 h	3	475	0.64	0.56	1	1	1	1	0	CHK inhibitor	CHEK1|CHEK2	-0.41	15.35	-1.6
CPC004_HA1E_6H:BRD-A55416093-001-03-1:10	BRD-A55416093	colforsin	HA1E	trt_cp	10 uM	6 h	3	243	0.51	0.36	1	1	1	1	0	Adenylyl cyclase activator	ADCY2|ADCY5	-0.41	15.65	-1.61
PAC005_U2OS_6H:BRD-A65440446-001-02-5:22.8016	BRD-A65440446	cimaterol	U2OS	trt_cp	25 uM	6 h	2	104	0.31	0.18	1	1	1	1	0	Adrenergic receptor agonist	ADRB1|ADRB2|ADRB3	-0.41	15.65	-1.61
ASG003_A549_48H:L13	BRD-A03506276	XL-888	A549	trt_cp	10 uM	48 h	5	658	0.81	0.74	1	1	1	1	0	HSP inhibitor	-666	-0.41	15.65	-1.61
LJP005_HS578T_3H:H07	BRD-K03449891	foretinib	HS578T	trt_cp	10 uM	3 h	2	231	0.4	0.31	1	1	1	1	0	VEGFR inhibitor	KDR|MET|AXL|FLT3|KIT|MST1R|TEK|FLT1|FLT4	-0.41	15.65	-1.61
CPC014_HA1E_6H:BRD-U25771771-000-01-7:10	BRD-U25771771	WZ-4-145	HA1E	trt_cp	10 uM	6 h	3	210	0.41	0.3	1	1	1	1	0	EGFR inhibitor	-666	-0.41	15.65	-1.61
CPC017_ASC_24H:BRD-K27665173-001-01-3:10	BRD-K27665173	D-64406	ASC	trt_cp	10 uM	24 h	4	200	0.18	0.19	0	0	1	1	0	PDGFR inhibitor	-666	-0.41	15.65	-1.61
LRS001_PHH.MGH_24H:D07	BRD-K89014967	AS-703026	PHH	trt_cp	10 uM	24 h	3	186	0.65	0.35	1	1	1	1	0	MEK inhibitor	MAP2K1|MAP2K2	-0.41	15.65	-1.61
CPC001_HCC515_24H:BRD-K87696786-003-01-0:10	BRD-K87696786	LY-456236	HCC515	trt_cp	10 uM	24 h	3	126	0.32	0.2	1	1	1	1	0	Glutamate receptor antagonist	GRM1	-0.41	15.65	-1.62
CPC013_SKB_24H:BRD-K19540840-001-01-1:10	BRD-K19540840	saracatinib	SKB	trt_cp	10 uM	24 h	4	238	0.45	0.33	0	0	1	1	0	Src inhibitor	SRC|ABL1|LCK|YES1	-0.41	15.65	-1.62
CPC006_HA1E_6H:BRD-K62810658-001-06-4:10	BRD-K62810658	PD-98059	HA1E	trt_cp	10 uM	6 h	5	109	0.21	0.15	1	1	1	1	0	MEK inhibitor|MAP kinase inhibitor	MAP2K1|MAP2K2|MAPK3|AKT1|CHEK1|GSK3B|LCK|MAPK1|MAPK11|MAPK12|MAPK14|MAPK8|PRKCA|RAF1|ROCK1|RPS6KB1|SGK1	-0.41	15.65	-1.62
CPC006_HEPG2_6H:BRD-A09533288-003-20-5:10	BRD-A09533288	verapamil	HEPG2	trt_cp	10 uM	6 h	3	241	0.47	0.34	1	1	1	1	0	Calcium channel blocker	CACNA1C|CACNA1D|CACNA1G|CACNA1S|CYP2C8|CYP2E1|CYP3A5|CYP3A7|DRD2|CACNA1A|CACNA1B|CACNA1F|CACNA1I|CACNB1|CACNB2|CACNB3|CACNB4|CYP3A4|KCNA10|KCNA7|KCNH2|KCNJ11|NALCN|SCN5A|SLC29A4|SLC6A4	-0.41	15.65	-1.63
REP.B021_MDAMB231_24H:E13	BRD-K82244583	MEK-162	MDAMB231	trt_cp	2.22 uM	24 h	2	461	0.67	0.56	0	0	1	1	0	MEK inhibitor	MAP2K1|MAP2K2|IL1R2|IL6R|TNFRSF1A	-0.41	15.65	-1.63
LJP001_BT20_6H:BRD-K19687926-379-03-3:10	BRD-K19687926	lapatinib	BT20	trt_cp	10 uM	6 h	4	162	0.32	0.23	1	1	1	1	0	EGFR inhibitor|ERBB2 inhibitor	EGFR|ERBB2|CYP3A5	-0.41	15.65	-1.63
CPC017_ASC_24H:BRD-K13646352-001-01-2:10	BRD-K13646352	midostaurin	ASC	trt_cp	10 uM	24 h	4	321	0.47	0.39	1	1	1	1	0	FLT3 inhibitor|KIT inhibitor|PKC inhibitor	FLT3|KIT|CCNB1|FLT1|KDR|PDGFRB|PRKCA|VEGFA|PRKCG	-0.41	15.65	-1.63
CPC006_H1299_6H:BRD-K57080016-001-04-3:80	BRD-K57080016	selumetinib	H1299	trt_cp	80 uM	6 h	2	126	0.43	0.24	0	0	1	1	0	MEK inhibitor	MAP2K1|MAP2K2	-0.42	15.65	-1.63
CPC006_HCT116_6H:BRD-K41895714-001-02-2:10	BRD-K41895714	AS-605240	HCT116	trt_cp	10 uM	6 h	2	150	0.48	0.27	1	1	1	1	0	PI3K inhibitor	PIK3CG	-0.42	15.65	-1.64
CPC006_NCIH2073_6H:BRD-K57080016-001-04-3:80	BRD-K57080016	selumetinib	NCIH2073	trt_cp	80 uM	6 h	2	145	0.31	0.21	0	0	1	1	0	MEK inhibitor	MAP2K1|MAP2K2	-0.42	15.65	-1.64
CPC014_HA1E_6H:BRD-K73293050-001-01-5:10	BRD-K73293050	WZ-3146	HA1E	trt_cp	10 uM	6 h	3	261	0.53	0.38	1	1	1	1	0	EGFR inhibitor	EGFR	-0.42	15.65	-1.65
CPC006_A375_24H:BRD-K32330832-001-01-0:11.1	BRD-K32330832	VER-155008	A375	trt_cp	12 uM	24 h	5	365	0.57	0.46	1	1	1	1	0	HSP inhibitor	HSPA1A	-0.42	15.65	-1.65
LJP006_HME1_3H:H07	BRD-K50168500	canertinib	HME1	trt_cp	10 uM	3 h	3	166	0.42	0.27	1	1	1	1	0	EGFR inhibitor	EGFR|ERBB2|ERBB4|AKT1	-0.42	15.65	-1.65
CPC001_HA1E_6H:BRD-K94176593-001-02-9:10	BRD-K94176593	TWS-119	HA1E	trt_cp	10 uM	6 h	3	348	0.44	0.4	1	1	1	1	0	GSK inhibitor	GSK3B|JUN|MYC	-0.42	15.65	-1.65
CPC006_A549_6H:BRD-K41895714-001-02-2:10	BRD-K41895714	AS-605240	A549	trt_cp	10 uM	6 h	4	240	0.42	0.32	1	1	1	1	0	PI3K inhibitor	PIK3CG	-0.42	15.65	-1.66
CPC014_A549_6H:BRD-U73238814-000-01-7:10	BRD-U73238814	QL-XI-92	A549	trt_cp	10 uM	6 h	3	210	0.42	0.3	1	1	1	1	0	DDR1 inhibitor	DDR1	-0.42	15.65	-1.66
KTOX002_HPTEC_24H:BRD-K70401845:1	BRD-K70401845	erlotinib	HPTEC	trt_cp	1.11 uM	24 h	3	362	0.71	0.51	1	1	1	1	0	EGFR inhibitor	EGFR|NR1I2	-0.42	15.65	-1.66
LJP001_BT20_24H:BRD-K50199947-001-01-8:10	BRD-K50199947	WH-4023	BT20	trt_cp	10 uM	24 h	4	336	0.57	0.44	1	1	1	1	0	Src inhibitor	LCK|SRC|ABL1	-0.42	15.65	-1.67
PBIOA022_HA1E_24H:D08	BRD-K04923131	BRD-K04923131	HA1E	trt_cp	3.33 uM	24 h	3	324	0.56	0.43	1	1	1	1	0	GSK inhibitor|Lipoxygenase inhibitor	GSK3B|ALOX5|GSK3A	-0.43	15.65	-1.67
CPC016_A375_6H:BRD-K54330070-001-07-1:10	BRD-K54330070	SB-202190	A375	trt_cp	10 uM	6 h	5	291	0.43	0.36	0	0	1	1	0	P38 MAPK inhibitor	MAPK14|AKT1|ALOX5|CHEK1|GSK3B|LCK|MAPK1|MAPK11|MAPK12|MAPK8|PRKCA|ROCK1|RPS6KB1|SGK1	-0.43	15.65	-1.68
CPC013_A375_6H:BRD-K49865102-001-01-9:10	BRD-K49865102	PD-0325901	A375	trt_cp	10 uM	6 h	3	312	0.45	0.38	1	1	1	1	0	MEK inhibitor|MAP kinase inhibitor|Protein kinase inhibitor	MAP2K1|MAP2K2	-0.43	15.65	-1.69
REP.B013_MDAMB231_24H:J01	BRD-K41213548	KW-2478	MDAMB231	trt_cp	2.22 uM	24 h	2	433	0.58	0.51	1	1	1	1	0	HSP inhibitor	-666	-0.43	15.65	-1.69
LJP001_HS578T_24H:BRD-K36740062-001-02-5:10	BRD-K36740062	GSK-1070916	HS578T	trt_cp	10 uM	24 h	3	207	0.45	0.31	0	0	1	1	0	Aurora kinase inhibitor	AURKB|AURKC|AURKA|CYP2D6|CYP3A4	-0.43	15.65	-1.7
CPC002_HCC515_6H:BRD-K47598052-001-06-7:10	BRD-K47598052	PP-1	HCC515	trt_cp	10 uM	6 h	3	261	0.59	0.4	1	1	1	1	0	Src inhibitor|Abl inhibitor	SRC|HCK|RET	-0.44	15.65	-1.72
LJP001_MDAMB231_24H:BRD-K01253243-001-02-2:10	BRD-K01253243	SB-590885	MDAMB231	trt_cp	10 uM	24 h	4	272	0.4	0.33	1	1	1	1	0	RAF inhibitor	BRAF	-0.44	15.65	-1.72
LJP001_MDAMB231_24H:BRD-K84085265-001-02-1:10	BRD-K84085265	CG-930	MDAMB231	trt_cp	10 uM	24 h	4	155	0.36	0.24	1	1	1	1	0	JNK inhibitor	MAPK8	-0.44	15.65	-1.73
LJP009_HME1_24H:H07	BRD-K09951645	dabrafenib	HME1	trt_cp	10 uM	24 h	3	343	0.59	0.46	1	1	1	1	0	RAF inhibitor	BRAF|CYP2B6|CYP2C19|CYP2C8|CYP3A4|LIMK1|NEK11|RAF1|SIK1	-0.44	15.65	-1.73
CPC017_HT29_6H:BRD-K95785537-001-09-0:10	BRD-K95785537	PP-2	HT29	trt_cp	10 uM	6 h	5	348	0.51	0.43	0	0	1	1	0	Src inhibitor	SRC|LCK|ABL1|LYN|RIPK2	-0.44	15.65	-1.75
KTOX002_HPTEC_6H:BRD-K19687926:100	BRD-K19687926	lapatinib	HPTEC	trt_cp	100 uM	6 h	3	350	0.57	0.45	1	1	1	1	0	EGFR inhibitor|ERBB2 inhibitor	EGFR|ERBB2|CYP3A5	-0.45	15.65	-1.78
LJP001_BT20_24H:BRD-K72420232-001-05-7:10	BRD-K72420232	WZ-4002	BT20	trt_cp	10 uM	24 h	4	224	0.44	0.32	1	1	1	1	0	EGFR inhibitor	EGFR|ERBB2	-0.46	15.65	-1.79
MOAR001_A375_24H:D04	BRD-K62810658	PD-98059	A375	trt_cp	10 uM	24 h	2	361	0.64	0.49	1	1	1	1	0	MEK inhibitor|MAP kinase inhibitor	MAP2K1|MAP2K2|MAPK3|AKT1|CHEK1|GSK3B|LCK|MAPK1|MAPK11|MAPK12|MAPK14|MAPK8|PRKCA|RAF1|ROCK1|RPS6KB1|SGK1	-0.46	15.65	-1.8
CPC018_A375_6H:BRD-K18787491-001-07-8:10	BRD-K18787491	U-0126	A375	trt_cp	10 uM	6 h	5	453	0.58	0.52	0	0	1	1	0	MEK inhibitor	MAP2K1|MAP2K2|JAK2|AKT1|CHEK1|GSK3B|LCK|MAP2K7|MAPK1|MAPK11|MAPK12|MAPK14|MAPK8|PRKCA|RAF1|ROCK1|RPS6KB1|SGK1	-0.46	15.65	-1.81
LJP009_HME1_24H:P01	BRD-K68407802	KIN001-055	HME1	trt_cp	10 uM	24 h	2	559	0.74	0.65	1	1	1	1	0	EGFR inhibitor|JAK inhibitor|Leukotriene inhibitor|Mediator release inhibitor	JAK3	-0.46	15.65	-1.81
LKCP002_U2OS_6H:J13	BRD-K87782578	AVL-292	U2OS	trt_cp	10 uM	6 h	4	378	0.67	0.51	0	0	1	1	0	BTK inhibitor	BTK|EGFR|ITK|JAK3|YES1	-0.47	15.65	-1.86
